# Supplementary material for: The impact of mating and sugar feeding on blood-feeding physiology and behavior in the arbovirus vector mosquito Aedes aegypti
Source: PLoS Negl Trop Dis. 2021 Sep 30;15(9):e0009815. doi: 10.1371/journal.pntd.0009815 (PMC8509887; doi:10.1371/journal.pntd.0009815)
Supplement: S1 Data — (XLSX) [file pntd.0009815.s010.xlsx]

## Sheet: S1 Fig
	BM size (n=52)	BM digestion (n=216)	Feeding avidity: Initial BM, forearm (n=123)	Feeding avidity: Initial BM, whole host (n=158)	Feeding avidity: Mulitple BM, forearm (n=80)
	2.86	2.87	2.8	2.81	2.93
	2.82	2.94	2.77	2.88	3
	2.98	2.69	2.93	2.92	2.89
	2.84	2.99	2.69	2.69	2.81
	2.82	2.92	2.77	2.93	2.45
	2.88	2.85	2.63	2.87	3
	2.97	2.82	2.76	2.83	2.85
	2.89	2.81	2.82	2.6	2.88
	3.02	3	2.9	2.71	2.97
	2.94	2.84	2.79	2.71	2.85
	2.89	3.02	2.71	2.78	2.99
	2.82	2.84	2.81	2.75	2.85
	2.82	2.88	2.88	2.79	2.86
	2.77	2.89	3	2.93	2.85
	2.67	2.83	2.96	2.85	2.99
	2.98	2.64	2.78	2.93	2.87
	2.91	2.55	2.92	2.64	2.84
	2.9	2.58	2.71	2.84	2.63
	2.92	2.74	2.75	2.6	2.93
	2.88	2.91	2.84	2.8	2.91
	2.95	2.67	2.84	2.71	2.92
	2.94	2.73	2.91	2.75	2.86
	2.81	2.83	2.82	2.97	2.89
	2.74	2.89	2.86	2.77	2.84
	2.74	2.7	2.81	2.86	2.9
	2.74	2.93	2.86	2.88	2.83
	2.76	2.9	2.6	2.86	2.94
	2.96	2.81	2.77	2.79	2.74
	2.91	2.84	2.9	2.83	2.89
	2.82	2.84	2.98	2.61	2.75
	2.87	2.77	2.89	2.82	2.88
	2.86	2.8	2.95	2.8	2.81
	2.83	2.92	3	2.78	2.99
	2.77	2.81	2.92	2.93	2.91
	2.95	2.79	2.92	2.82	2.93
	2.87	2.86	2.93	2.67	2.91
	2.88	2.76	2.87	2.97	2.77
	2.81	2.8	2.9	2.92	2.89
	2.95	2.83	2.87	2.89	2.85
	3.01	2.74	2.86	2.97	2.9
	2.84	2.7	2.85	2.74	2.79
	2.81	2.83	2.9	2.93	2.83
	2.86	2.56	2.87	2.84	2.84
	2.79	2.86	2.79	3.02	2.84
	2.9	2.74	2.73	2.8	2.82
	2.79	2.8	2.85	2.95	2.74
	2.74	3.08	2.7	2.83	3
	2.99	3	2.89	2.67	2.83
	2.82	3.01	2.99	2.82	2.85
	2.74	2.69	3	2.67	2.89
	2.87	2.81	2.81	2.8	2.97
	2.85	2.64	2.81	2.72	2.85
		2.68	2.92	2.74	2.86
		2.74	2.93	2.74	2.91
		2.84	2.97	2.95	2.94
		2.66	3	2.77	2.9
		2.83	2.93	2.85	2.97
		2.78	2.87	2.76	2.84
		2.72	2.75	2.77	2.69
		2.99	3.1	2.77	2.8
		2.77	2.88	2.86	2.77
		2.64	2.91	2.9	2.74
		2.7	2.62	2.8	2.81
		2.91	3.01	3.02	2.9
		2.48	2.65	2.92	2.7
		2.76	2.83	2.89	2.87
		2.8	2.75	3.04	2.95
		2.8	2.94	2.94	2.77
		2.7	2.67	2.83	2.85
		2.88	2.93	2.79	2.96
		2.69	2.87	2.96	2.76
		2.97	2.84	2.81	2.83
		2.89	2.68	2.88	2.82
		2.89	3.01	2.93	2.72
		2.75	2.98	2.97	2.72
		2.78	2.71	2.87	2.92
		2.8	2.79	2.9	2.82
		2.87	2.79	2.9	2.89
		2.9	2.52	2.86	2.94
		2.63	2.7	2.88	2.75
		2.74	2.99	2.95
		2.82	2.73	2.9
		2.76	2.87	2.95
		2.99	3.01	2.84
		2.74	2.77	2.92
		2.95	3	2.8
		2.83	2.82	2.86
		2.96	3.01	2.8
		2.72	2.95	2.96
		2.76	2.86	2.91
		2.83	2.77	2.84
		2.8	2.8	2.86
		2.85	2.88	2.87
		2.88	2.83	2.92
		2.86	2.87	2.88
		2.72	2.85	2.78
		2.89	2.83	2.89
		2.93	2.71	2.9
		2.93	3.01	2.76
		2.8	2.73	2.83
		2.95	2.86	2.84
		2.96	2.82	2.94
		2.66	2.79	2.82
		2.88	2.96	2.76
		2.89	2.88	2.71
		2.76	2.97	2.92
		2.8	2.89	2.63
		2.27	2.95	2.86
		2.82	2.89	2.76
		2.46	3.09	2.89
		2.95	2.7	2.84
		2.53	2.94	3.04
		2.59	2.98	2.85
		2.47	2.89	2.75
		2.43	2.89	2.88
		2.52	2.86	2.82
		2.43	2.76	2.71
		2.89	2.91	2.92
		2.87	2.88	3.03
		2.86	2.7	2.83
		2.81	2.81	2.85
		2.84	2.9	2.97
		2.94	2.98	2.87
		2.83		2.81
		2.89		2.89
		2.67		2.71
		2.87		2.76
		2.8		2.96
		2.78		2.78
		2.87		2.92
		2.81		2.73
		2.93		2.73
		2.7		2.9
		2.82		2.82
		2.93		2.56
		2.8		2.82
		2.7		2.91
		2.83		2.89
		2.91		2.8
		2.8		2.7
		2.91		2.83
		2.86		2.8
		2.88		2.91
		2.84		2.85
		2.96		2.87
		2.87		2.77
		2.82		2.98
		2.88		2.95
		2.58		2.91
		2.95		2.82
		3		2.83
		2.32		2.92
		2.94		2.89
		2.77		2.76
		2.94		2.69
		2.89		2.73
		2.83		2.89
		2.96		3.03
		3
		2.93
		2.9
		2.86
		2.75
		2.89
		2.85
		2.97
		2.79
		2.85
		2.86
		2.86
		2.7
		2.73
		2.99
		2.91
		2.64
		2.71
		2.89
		2.91
		2.82
		2.89
		2.81
		2.78
		2.87
		3.04
		2.93
		2.95
		2.92
		2.86
		2.7
		2.79
		2.84
		2.75
		2.8
		2.82
		2.79
		2.96
		2.93
		2.8
		2.69
		2.9
		2.99
		2.78
		2.68
		2.71
		2.75
		2.67
		2.87
		2.96
		2.86
		2.81
		2.83
		2.81
		2.87
		2.91
		2.74
		2.73
Average	2.86058	2.81241	2.85374	2.83911	2.855
SD	0.0805718	0.127486	0.106651	0.095226	0.0920512

## Sheet: Fig 1C
	Trials 1–2										Trial 1										Trial 2
		Water				Sugar						Water				Sugar						Water				Sugar
		Virgin (n=94)	Mated (n=96)	Saline Virgin (n=86)	MAG Virgin (n=91)	Virgin (n=100)	Mated (n=110)	Saline Virgin (n=100)	MAG Virgin (n=101)			Virgin (n=47)	Mated (n=48)	Saline virgin (n=47)	MAG virgin (n=44)	Virgin (n=49)	Mated (n=60)	Saline virgin (n=50)	MAG virgin (n=50)			Virgin (n=47)	Mated (n=48)	Saline virgin (n=39)	MAG virgin (n=47)	Virgin (n=51)	Mated (n=50)	Saline virgin (n=50)	MAG virgin (n=51)
	Ave. proportion blood-fed	0.978723	0.854167	0.848336	0.867988	0.910164	0.946667	0.89	0.930784		Blood-fed	0.978723	0.875	0.978723	0.863636	0.918367	0.933333	0.94	0.94		Blood-fed	0.978723	0.833333	0.717949	0.87234	0.901961	0.96	0.84	0.921569
	SE	0.0148839	0.0360217	0.0386791	0.0354848	0.0285947	0.021424	0.031289	0.0252561		Non-blood-fed	0.0212766	0.125	0.0212766	0.136364	0.0816327	0.0666667	0.06	0.06		Non-blood-fed	0.0212766	0.166667	0.282051	0.12766	0.0980392	0.04	0.16	0.0784314
		Virgin (n=94)	Mated (n=96)	Saline Virgin (n=86)	MAG Virgin (n=91)	Virgin (n=100)	Mated (n=110)	Saline Virgin (n=100)	MAG Virgin (n=101)		Total	1	1	1	1	1	1	1	1		Total	1	1	1	1	1	1	1	1
	Blood-fed	92	82	74	79	91	104	89	94			Virgin (n=47)	Mated (n=48)	Saline virgin (n=47)	MAG virgin (n=44)	Virgin (n=49)	Mated (n=60)	Saline virgin (n=50)	MAG virgin (n=50)			Virgin (n=47)	Mated (n=48)	Saline virgin (n=39)	MAG virgin (n=47)	Virgin (n=51)	Mated (n=50)	Saline virgin (n=50)	MAG virgin (n=51)
	Non-blood-fed	2	14	12	12	9	6	11	7		Blood-fed	46	42	46	38	45	56	47	47		Blood-fed	46	40	28	41	46	48	42	47
	Total	94	96	86	91	100	110	100	101		Non-blood-fed	1	6	1	6	4	4	3	3		Non-blood-fed	1	8	11	6	5	2	8	4
											Total	47	48	47	44	49	60	50	50		Total	47	48	39	47	51	50	50	51

## Sheet: Fig 1D
		Non-blood-fed water virgin mass (mg)		Blood-fed water virgin mass (mg)	Blood-fed water virgin mass (mg)-average non-blood-fed water virgin mass (mg)		Non-blood-fed water mated mass (mg)		Blood-fed water mated mass (mg)	Blood-fed water mated mass (mg)-average non-blood-fed water mated mass (mg)		Non-blood-fed water saline virgin mass (mg)		Blood-fed water saline virgin mass (mg)	Blood-fed water saline virgin mass (mg)-average non-blood-fed water saline virgin mass (mg)		Non-blood-fed water MAG virgin mass (mg)		Blood-fed water MAG virgin mass (mg)	Blood-fed water MAG virgin mass (mg)-average non-blood-fed water MAG virgin mass (mg)		Non-blood-fed sugar virgin mass (mg)		Blood-fed sugar virgin mass (mg)	Blood-fed sugar virgin mass (mg)-avergage non-blood-fed sugar virgin mass (mg)		Non-blood-fed sugar mated mass (mg)		Blood-fed sugar mated mass (mg)	Blood-fed sugar mated mass (mg)-average non-blood-fed sugar mated mass (mg)		Non-blood-fed sugar saline virgin mass (mg)		Blood-fed sugar saline virgin mass (mg)	Blood-fed sugar saline virgin mass (mg)-average non-blood-fed sugar saline virgin mass (mg)		Non-blood-fed sugar MAG virgin mass (mg)		Blood-fed sugar MAG virgin mass (mg)	Blood-fed sugar MAG virgin mass (mg)-average non-blood-fed sugar MAG virgin mass (mg)			Water				Sugar
	Trial 1	1.858	Trial 1	6.147	4.35802	Trial 1	1.707	Trial 1	2.612	0.858143	Trial 1	1.811	Trial 1	5.152	3.41204	Trial 1	1.765	Trial 1	5.084	3.2702	Trial 1	2.026	Trial 1	6.174	4.20551	Trial 1	2.275	Trial 1	6.017	3.94098	Trial 1	2.346	Trial 1	6.463	4.61172	Trial 1	2.393	Trial 1	6.272	4.36214			Water virgin (n=92)	Water mated (n=82)	Water saline virgin (n=74)	Water MAG virgin (n=79)	Sugar virgin (n=91)	Sugar mated (n=104)	Sugar saline virgin (n=89)
		1.562		6.3	4.51102		1.786		5.296	3.54214		1.646		5.988	4.24804		1.674		5.797	3.9832		1.953		5.984	4.01551		2.006		5.969	3.89298		1.842		5.142	3.29072		2.059		6.048	4.13814			4.35802	0.858143	3.41204	3.2702	4.20551	3.94098	4.61172
		1.376		5.312	3.52302		1.884		8	6.24614		1.538		2.405	0.665038		1.925		4.348	2.5342		1.883		6.49	4.52151		2.384		5.903	3.82698		1.948		5.787	3.93572		1.934		6.476	4.56614			4.51102	3.54214	4.24804	3.9832	4.01551	3.89298	3.29072
		1.682		5.192	3.40302		1.662		7.62	5.86614		1.725		4.012	2.27204		1.848		4.992	3.1782		2.565		5.783	3.81451		2.085		5.753	3.67698		1.931		4.851	2.99972		1.944		5.781	3.87114			3.52302	6.24614	0.665038	2.5342	4.52151	3.82698	3.93572
		1.615		7.1	5.31102		1.903		6.056	4.30214		1.502		6.488	4.74804		1.92		2.722	0.908204		2.154		6.669	4.70051		2.476		5.945	3.86898		2.116		5.28	3.42872		1.994		4.103	2.19314			3.40302	5.86614	2.27204	3.1782	3.81451	3.67698	2.99972
		1.909		6.775	4.98602		1.883		6.481	4.72714		1.741		2.473	0.733038		1.754		6.026	4.2122		1.942		6.339	4.37051		1.886		5.718	3.64198		1.781		4.963	3.11172		2.028		5.119	3.20914			5.31102	4.30214	4.74804	0.908204	4.70051	3.86898	3.42872
		1.686		5.272	3.48302		1.642		7.502	5.74814		1.744		6.967	5.22704		1.813		4.184	2.3702		2.183		5.384	3.41551		2.261		5.892	3.81598		1.892		5.312	3.46072		1.995		5.425	3.51514			4.98602	4.72714	0.733038	4.2122	4.37051	3.64198	3.11172
		1.862		5.926	4.13702		1.663		6.067	4.31314		1.504		5.093	3.35304		1.672		5.995	4.1812		1.881		5.409	3.44051		2.156		6.566	4.48998		1.994		5.862	4.01072		2.351		5.943	4.03314			3.48302	5.74814	5.22704	2.3702	3.41551	3.81598	3.46072
		1.635		6.274	4.48502		1.538		6.237	4.48314		1.448		5.011	3.27104		1.916		5.834	4.0202		2.058		6.841	4.87251		1.903		5.956	3.87998		2.165		4.838	2.98672		2.254		5.483	3.57314			4.13702	4.31314	3.35304	4.1812	3.44051	4.48998	4.01072
		1.799		6.563	4.77402		1.892		6.654	4.90014		2.125		6.307	4.56704		1.737		5.547	3.7332		2.25		5.602	3.63351		2.319		6.773	4.69698		2.128		5.663	3.81172		1.804		5.903	3.99314			4.48502	4.48314	3.27104	4.0202	4.87251	3.87998	2.98672
		1.989		7.345	5.55602		1.834		6.545	4.79114		1.646		4.673	2.93304		2.009		6.632	4.8182		2.129		5.325	3.35651		2.156		6.209	4.13298		1.588		5.991	4.13972		1.993		4.514	2.60414			4.77402	4.90014	4.56704	3.7332	3.63351	4.69698	3.81172
		1.725		7.043	5.25402		1.759		6.546	4.79214		1.688		6.095	4.35504		1.795		6.348	4.5342		2.171		6.532	4.56351		2.267		5.713	3.63698		2.106		5.668	3.81672		1.964		5.073	3.16314			5.55602	4.79114	2.93304	4.8182	3.35651	4.13298	4.13972
		1.775		6.584	4.79502		1.762		7.879	6.12514		1.418		5.415	3.67504		1.658		5.06	3.2462		2.038		6.481	4.51251		2.133		5.4	3.32398		2.143		7.209	5.35772		2.269		5.445	3.53514			5.25402	4.79214	4.35504	4.5342	4.56351	3.63698	3.81672
		1.884		6.685	4.89602		1.928		6.176	4.42214		2.014		5.049	3.30904		1.984		3.723	1.9092		2.416		5.136	3.16751		2.352		4.827	2.75098		1.868		3.829	1.97772		1.76		5.897	3.98714			4.79502	6.12514	3.67504	3.2462	4.51251	3.32398	5.35772
		1.592		5.109	3.32002		1.644		7.287	5.53314		1.874		4.854	3.11404		2.026		4.728	2.9142		2.166		6.693	4.72451		2.284		6.201	4.12498		2.035		6.262	4.41072		2.132		5.978	4.06814			4.89602	4.42214	3.30904	1.9092	3.16751	2.75098	1.97772
		1.722		6.849	5.06002		1.906		5.495	3.74114		1.808		5.507	3.76704		2.028		5.033	3.2192		2.081		6.467	4.49851		2.294		5.707	3.63098		1.695		5.941	4.08972		2.142		5.761	3.85114			3.32002	5.53314	3.11404	2.9142	4.72451	4.12498	4.41072
		1.613		5.647	3.85802		1.769		6.859	5.10514		1.667		6.129	4.38904		1.939		3.371	1.5572		2.007		5.354	3.38551		2.227		5.766	3.68998		1.796		5.415	3.56372		2.016		4.462	2.55214			5.06002	3.74114	3.76704	3.2192	4.49851	3.63098	4.08972
		1.423		5.645	3.85602		1.686		5.432	3.67814		1.748		5.081	3.34104		1.823		5.08	3.2662		2.062		6.065	4.09651		2.228		6.718	4.64198		1.908		5.796	3.94472		2.231		4.802	2.89214			3.85802	5.10514	4.38904	1.5572	3.38551	3.68998	3.56372
		1.524		6.622	4.83302		1.576		6.703	4.94914		1.86		2.687	0.947038		1.833		5.896	4.0822		2.192		5.603	3.63451		1.923		6.43	4.35398		1.921		5.238	3.38672		1.785		5.821	3.91114			3.85602	3.67814	3.34104	3.2662	4.09651	4.64198	3.94472
		1.881		6.62	4.83102		1.668		6.835	5.08114		1.763		2.535	0.795038		1.762		6.119	4.3052		2.271		4.329	2.36051		2.112		7.035	4.95898		1.776		5.19	3.33872		2.043		5.468	3.55814			4.83302	4.94914	0.947038	4.0822	3.63451	4.35398	3.38672
		2.182		6.792	5.00302		1.952		6.375	4.62114		1.71		5.579	3.83904		1.702		6.665	4.8512		2.17		5.216	3.24751		2.163		6.043	3.96698		2.05		4.949	3.09772		1.992		6.178	4.26814			4.83102	5.08114	0.795038	4.3052	2.36051	4.95898	3.33872
		1.783		5.993	4.20402		1.609		6.644	4.89014		1.773		6.552	4.81204		1.769		5.532	3.7182		1.682		5.199	3.23051		2.244		6.185	4.10898		1.914		6.439	4.58772		2.037		5.91	4.00014			5.00302	4.62114	3.83904	4.8512	3.24751	3.96698	3.09772
		1.83		5.623	3.83402		1.604		5.624	3.87014		1.925		6.466	4.72604		2.036		6.748	4.9342		2.141		4.829	2.86051		2.452		6.817	4.74098		1.898		6.805	4.95372		2.363		4.625	2.71514			4.20402	4.89014	4.81204	3.7182	3.23051	4.10898	4.58772
		1.91		6.399	4.61002		1.634		5.882	4.12814		1.987		4.046	2.30604		1.652		5.422	3.6082		1.908		6.628	4.65951		2.019		6.138	4.06198		1.871		5.617	3.76572		2.067		4.672	2.76214			3.83402	3.87014	4.72604	4.9342	2.86051	4.74098	4.95372
		1.55		7.322	5.53302		1.818		6.313	4.55914		1.545		6.26	4.52004		1.763		5.967	4.1532		1.835		6.544	4.57551		2.428		5.846	3.76998		1.761		2.894	1.04272		2.106		5.258	3.34814			4.61002	4.12814	2.30604	3.6082	4.65951	4.06198	3.76572
		1.994		3.391	1.60202		1.776		7.289	5.53514		1.616		4.644	2.90404		2.136		6.202	4.3882		2.153		5.055	3.08651		1.995		6.389	4.31298		2.103		5.03	3.17872		1.887		5.718	3.80814			5.53302	4.55914	4.52004	4.1532	4.57551	3.76998	1.04272
		1.558		6.738	4.94902		1.738		6.296	4.54214		1.786		7.875	6.13504		1.66		6.291	4.4772		1.893		7.158	5.18951		2.244		6.082	4.00598		1.883		5.378	3.52672		1.693		4.902	2.99214			1.60202	5.53514	2.90404	4.3882	3.08651	4.31298	3.17872
		1.882		6.601	4.81202		1.973		7.354	5.60014		1.76		5.527	3.78704		1.813		5.156	3.3422		1.996		5.967	3.99851		2.395		6.277	4.20098		1.606		6.072	4.22072		1.982		5.802	3.89214			4.94902	4.54214	6.13504	4.4772	5.18951	4.00598	3.52672
		2.104		6.118	4.32902		1.877		5.863	4.10914		1.615		5.944	4.20404		1.732		5.628	3.8142		1.812		4.867	2.89851		2.076		6.002	3.92598		1.973		6.433	4.58172		2.019		5.4	3.49014			4.81202	5.60014	3.78704	3.3422	3.99851	4.20098	4.22072
		1.735		7.588	5.79902		1.797		4.272	2.51814		1.527		5.987	4.24704		1.946		5.294	3.4802		2.185		6.593	4.62451		2.035		7.263	5.18698		1.786		6.079	4.22772		2.291		6.189	4.27914			4.32902	4.10914	4.20404	3.8142	2.89851	3.92598	4.58172
		1.628		5.527	3.73802		1.715		6.449	4.69514		1.405		6.452	4.71204		1.601		5.883	4.0692		1.974		6.068	4.09951		2.382		6.236	4.15998		1.969		5.365	3.51372		2.087		5.706	3.79614			5.79902	2.51814	4.24704	3.4802	4.62451	5.18698	4.22772
		1.739		5.772	3.98302		1.735		5.618	3.86414		1.834		6.401	4.66104		1.812		5.653	3.8392		1.963		6.505	4.53651		2.255		5.675	3.59898		1.82		5.701	3.84972		1.889		5.729	3.81914			3.73802	4.69514	4.71204	4.0692	4.09951	4.15998	3.51372
		1.572		6.121	4.33202		1.632		6.273	4.51914		1.629		7.029	5.28904		1.866		3.88	2.0662		2.158		6.164	4.19551		1.94		6.717	4.64098		2.122		5.527	3.67572		2.491		3.604	1.69414			3.98302	3.86414	4.66104	3.8392	4.53651	3.59898	3.84972
		1.91		3.159	1.37002		1.416		6.692	4.93814		1.659		5.592	3.85204		1.846		6.459	4.6452		2.312		6.021	4.05251		1.873		5.678	3.60198		2.274		5.893	4.04172		2.126		6.143	4.23314			4.33202	4.51914	5.28904	2.0662	4.19551	4.64098	3.67572
		1.891		5.506	3.71702		1.808		6.453	4.69914		1.828		3.894	2.15404		1.926		6.057	4.2432		2.183		4.858	2.88951		2.242		6.171	4.09498		1.978		5.862	4.01072		2.197		5.118	3.20814			1.37002	4.93814	3.85204	4.6452	4.05251	3.60198	4.04172
		1.874		8.772	6.98302		1.774		7.411	5.65714		1.513		6.008	4.26804		2.053		4.807	2.9932		2.318		5.898	3.92951		1.969		5.724	3.64798		1.986		6.486	4.63472		2.172		4.966	3.05614			3.71702	4.69914	2.15404	4.2432	2.88951	4.09498	4.01072
		3.085		5.031	3.24202		1.756		6.976	5.22214		1.597		7.098	5.35804		1.883		6.877	5.0632		2.024		4.158	2.18951		1.967		6.395	4.31898		1.939		5.563	3.71172		1.876		6.534	4.62414			6.98302	5.65714	4.26804	2.9932	3.92951	3.64798	4.63472
		1.664		6.247	4.45802		1.731		7.321	5.56714		1.705		7.146	5.40604		1.895		6.029	4.2152		2.024		5.783	3.81451		2.042		6.217	4.14098		1.716		5.484	3.63272		1.972		4.646	2.73614			3.24202	5.22214	5.35804	5.0632	2.18951	4.31898	3.71172
		1.958		5.443	3.65402		1.838		6.491	4.73714		2.109		5.491	3.75104		1.827	Trial 2	5.951	4.1372		2.208		6.592	4.62351		2.052		5.311	3.23498		1.907		3.881	2.02972		1.671		4.811	2.90114			4.45802	5.56714	5.40604	4.2152	3.81451	4.14098	3.63272
		1.581		8.298	6.50902		1.586		6.292	4.53814		1.696		6.962	5.22204		1.98		6.101	4.2872		1.933		5.709	3.74051		2.27		4.484	2.40798		2.097		5.506	3.65472		2.278		4.854	2.94414			3.65402	4.73714	3.75104	4.1372	4.62351	3.23498	2.02972
		1.542		5.739	3.95002		1.745		7.053	5.29914		1.574		4.897	3.15704		1.667		5.102	3.2882		2.025		5.741	3.77251		2.364		4.821	2.74498		1.779		5.09	3.23872		1.948		5.31	3.40014			6.50902	4.53814	5.22204	4.2872	3.74051	2.40798	3.65472
	Trial 2	1.986		5.892	4.10302		1.834	Trial 2	6.414	4.66014		1.708		4.741	3.00104		1.625		6.135	4.3212		1.865		5.826	3.85751		2.628		6.346	4.26998		1.848		6.281	4.42972		1.972		6.285	4.37514			3.95002	5.29914	3.15704	3.2882	3.77251	2.74498	3.23872
		1.558		4.95	3.16102		1.821		4.595	2.84114		1.909		4.896	3.15604		1.796		3.865	2.0512		1.998		6.359	4.39051		1.809		6.443	4.36698		2.201		5.295	3.44372		1.653		4.621	2.71114			4.10302	4.66014	3.00104	4.3212	3.85751	4.26998	4.42972
		1.796		6.007	4.21802		1.954		7.483	5.72914		1.66		7.851	6.11104		1.763		5.829	4.0152		1.804		4.629	2.66051		2.229		5.177	3.10098		2.433		5.929	4.07772		1.823		4.858	2.94814			3.16102	2.84114	3.15604	2.0512	4.39051	4.36698	3.44372
		1.594		2.788	0.999023	Trial 2	1.634		6.051	4.29714		1.707		5.207	3.46704		1.603		6.015	4.2012		1.989		5.793	3.82451		2.039		5.522	3.44598		1.817		5.632	3.78072		2.006		5.802	3.89214			4.21802	5.72914	6.11104	4.0152	2.66051	3.10098	4.07772
		1.715	Trial 2	7.671	5.88202		1.818		6.823	5.06914	Trial 2	1.577		5.986	4.24604		2.101		4.08	2.2662		2.215	Trial 2	3.938	1.96951		2.163		6.337	4.26098		1.801		4.673	2.82172		1.749	Trial 2	5.822	3.91214			0.999023	4.29714	3.46704	4.2012	3.82451	3.44598	3.78072
		1.68		4.564	2.77502		2.083		6.103	4.34914		1.91	Trial 2	5.307	3.56704		1.672		5.685	3.8712		1.934		7.675	5.70651		2.224		5.154	3.07798		2.085		5.522	3.67072		1.853		5.673	5.46051			5.88202	5.06914	4.24604	2.2662	1.96951	4.26098	2.82172
		2.024		4.522	2.73302		2.036		6.465	4.71114		1.545		6.009	4.26904	Trial 2	1.663		5.821	4.0072		2.038		4.788	2.81951		2.337		5.66	3.58398		1.949	Trial 2	4.541	2.68972		2.089		5.046	3.13614			2.77502	4.34914	3.56704	3.8712	5.70651	3.07798	3.67072
		2.058		6.924	5.13502		1.848		6.593	4.83914		1.877		5.533	3.79304		1.66		6.346	4.5322		2.2		5.956	3.98751		2.163		5.217	3.14098		1.689		4.557	2.70572		2.171		5.367	3.45714			2.73302	4.71114	4.26904	4.0072	2.81951	3.58398	2.68972
		1.641		4.169	2.38002		1.672		5.771	4.01714		1.687		4.165	2.42504		2.083		7.015	5.2012		1.906		5.135	3.16651	Trial 2	2.011		6.144	4.06798		1.835		4.033	2.18172		1.802		4.756	2.84614			5.13502	4.83914	3.79304	4.5322	3.98751	3.14098	2.70572
		1.73		6.552	4.76302		1.676		6.856	5.10214		1.954		6.51	4.77004		1.748		6.733	4.9192	Trial 2	1.585		4.26	2.29151		1.956		5.981	3.90498	Trial 2	1.613		4.208	2.35672		1.762		5.322	3.41214			2.38002	4.01714	2.42504	5.2012	3.16651	4.06798	2.18172
		1.934		5.29	3.50102		1.466		6.4	4.64614		1.696		5.982	4.24204		1.684		6.216	4.4022		1.878		4.942	2.97351		1.835		6.652	4.57598		1.926		5.292	3.44072	Trial 2	2.103		5.395	3.48514			4.76302	5.10214	4.77004	4.9192	2.29151	3.90498	2.35672
		1.465		4.702	2.91302		1.973		5.271	3.51714		1.713		5.72	3.98004		1.701		5.973	4.1592		1.912		5.755	3.78651		2.054		5.981	3.90498		2.031		5.132	3.28072		1.636		3.555	1.64514			3.50102	4.64614	4.24204	4.4022	2.97351	4.57598	3.44072
		1.912		5.672	3.88302		1.962		6.223	4.46914		1.689		5.775	4.03504		1.747		5.893	4.0792		2.036		5.507	3.53851		1.975		7.434	5.35798		1.971		5.791	3.93972		1.835		4.049	2.13914			2.91302	3.51714	3.98004	4.1592	3.78651	3.90498	3.28072
		1.761		6.632	4.84302		1.501		5.652	3.89814		1.966		6.255	4.51504		1.982		5.604	3.7902		1.838		6.763	4.79451		2.196		5.645	3.56898		1.391		4.889	3.03772		1.527		4.332	2.42214			3.88302	4.46914	4.03504	4.0792	3.53851	5.35798	3.93972
		1.691		6.332	4.54302		1.701		7.283	5.52914		1.783		5.093	3.35304		1.904		4.94	3.1262		1.881		5.484	3.51551		2.004	Trial 2	5.243	3.16698		1.874		5.452	3.60072		2.05		5.117	3.20714			4.84302	3.89814	4.51504	3.7902	4.79451	3.56898	3.03772
		1.711		5.892	4.10302		1.489		7.372	5.61814		1.859		6.281	4.54104		1.829		6.248	4.4342		1.604		5.709	3.74051		2.15		5.889	3.81298		1.928		4.395	2.54372		1.668		5.315	3.40514			4.54302	5.52914	3.35304	3.1262	3.51551	3.16698	3.60072
		1.503		7.305	5.51602		1.773		4.697	2.94314		1.804		6.243	4.50304		1.801		5.805	3.9912		2.124		6.298	4.32951		1.877		5.642	3.56598		1.595		4.952	3.10072		1.823		5.154	3.24414			4.10302	5.61814	4.54104	4.4342	3.74051	3.81298	2.54372
		1.883		7.093	5.30402		1.417		5.903	4.14914		1.68		6.274	4.53404		1.593		5.433	3.6192		1.936		4.818	2.84951		1.578		5.465	3.38898		1.665		4.413	2.56172		1.895		5.547	3.63714			5.51602	2.94314	4.50304	3.9912	4.32951	3.56598	3.10072
		2.008		7.168	5.37902		1.608		6.013	4.25914		1.871		6.478	4.73804		1.676		6.316	4.5022		2.171		6.422	4.45351		2.053		3.483	1.40698		1.614		5.48	3.62872		1.814		4.812	2.90214			5.30402	4.14914	4.53404	3.6192	2.84951	3.38898	2.56172
		1.711		5.475	3.68602		1.835		6.319	4.56514		1.678		4.328	2.58804		1.771		6.031	4.2172		2.165		5.856	3.88751		1.876		5.334	3.25798		1.921		5.494	3.64272		1.582		4.614	2.70414			5.37902	4.25914	4.73804	4.5022	4.45351	1.40698	3.62872
		2.022		6.257	4.46802		1.55		8.291	6.53714		1.768		6.207	4.46704		2.161		5.206	3.3922		2.439		6.282	4.31351		1.681		6.16	4.08398		1.932		4.834	2.98272		1.829		6.037	4.12714			3.68602	4.56514	2.58804	4.2172	3.88751	3.25798	3.64272
		1.856		7.202	5.41302		1.706		6.456	4.70214		1.864		5.683	3.94304		1.66		5.708	3.8942		1.988		6.2	4.23151		2.27		6.796	4.71998		1.747		4.256	2.40472		1.797		4.764	2.85414			4.46802	6.53714	4.46704	3.3922	4.31351	4.08398	2.98272
		1.501		6.284	4.49502		1.671		4.978	3.22414		1.9		6.461	4.72104		2.045		7.244	5.4302		1.605		6.405	4.43651		2.433		6.807	4.73098		1.762		5.427	3.57572		1.587		4.889	2.97914			5.41302	4.70214	3.94304	3.8942	4.23151	4.71998	2.40472
		1.549		5.715	3.92602		1.627		6.487	4.73314		1.522		6.713	4.97304		1.907		7.045	5.2312		1.75		5.543	3.57451		1.649		5.545	3.46898		1.998		5.834	3.98272		1.902		5.141	3.23114			4.49502	3.22414	4.72104	5.4302	4.43651	4.73098	3.57572
		1.739		4.802	3.01302		1.732		7.068	5.31414		1.688		5.6	3.86004		1.464		4.708	2.8942		1.555		7.415	5.44651		1.887		5.598	3.52198		1.795		5.366	3.51472		1.694		5.039	3.12914			3.92602	4.73314	4.97304	5.2312	3.57451	3.46898	3.98272
		2.101		6.727	4.93802		1.667		6.754	5.00014		1.903		6.606	4.86604		1.715		3.746	1.9322		2.177		6.55	4.58151		2.248		5.301	3.22498		1.752		5.612	3.76072		1.957		3.622	1.71214			3.01302	5.31414	3.86004	2.8942	5.44651	3.52198	3.51472
		1.579		6.212	4.42302		1.886		5.966	4.21214		1.928		5.24	3.50004		1.663		5.463	3.6492		2.205		7.37	5.40151		2.478		5.955	3.87898		1.831		5.629	3.77772		1.749		5.534	3.62414			4.93802	5.00014	4.86604	1.9322	4.58151	3.22498	3.76072
		2.006		7.947	6.15802		1.863		6.11	4.35614		1.566		5.836	4.09604		1.548		7.034	5.2202		1.645		4.964	2.99551		1.758		6.149	4.07298		1.761		6.092	4.24072		1.817		4.266	2.35614			4.42302	4.21214	3.50004	3.6492	5.40151	3.87898	3.77772
		1.837		6.464	4.67502		1.819		6.834	5.08014		1.724		5.214	3.47404		1.774		4.442	2.6282		1.892		6.355	4.38651		2.094		5.151	3.07498		2.174		5.636	3.78472		1.99		4.423	2.51314			6.15802	4.35614	4.09604	5.2202	2.99551	4.07298	4.24072
		1.825		7.942	6.15302		1.728		7.174	5.42014		1.821		3.624	1.88404		1.793		4.693	2.8792		2.069		6.363	4.39451		1.982		7.429	5.35298		1.871		4.875	3.02372		1.882		5.749	3.83914			4.67502	5.08014	3.47404	2.6282	4.38651	3.07498	3.78472
		1.798		4.135	2.34602		1.697		5.882	4.12814		1.697		5.018	3.27804		1.745		6.593	4.7792		2.031		6.083	4.11451		2.252		5.755	3.67898		1.514		4.674	2.82272		1.918		5.235	3.32514			6.15302	5.42014	1.88404	2.8792	4.39451	5.35298	3.02372
		1.857		7.167	5.37802		1.939		7.021	5.26714		1.691		6.301	4.56104		1.641		5.685	3.8712		1.954		6.584	4.61551		2.055		4.348	2.27198		1.965		5.178	3.32672		1.755		5.866	3.95614			2.34602	4.12814	3.27804	4.7792	4.11451	3.67898	2.82272
		1.811		7.547	5.75802		1.416		5.972	4.21814		2.018		4.768	3.02804		2.237		7.473	5.6592		1.727		5.145	3.17651		1.771		5.082	3.00598		2.003		5.097	3.24572		1.703		5.217	3.30714			5.37802	5.26714	4.56104	3.8712	4.61551	2.27198	3.32672
		1.946		7.101	5.31202		1.862		6.755	5.00114		1.754	Average	5.56319	3.82323		1.843		5.645	3.8312		1.936		4.916	2.94751		1.935		3.384	1.30798		1.665		5.288	3.43672		1.87		4.139	2.22914			5.75802	4.21814	3.02804	5.6592	3.17651	3.00598	3.24572
		1.86		6.672	4.88302		2.005		5.099	3.34514		1.81	SD	1.13947	1.13947		1.788		6.451	4.6372		2.077		4.469	2.50051		2.17		5.811	3.73498		1.964		5.17	3.31872		1.588		5.875	3.96514			5.31202	5.00114		3.8312	2.94751	1.30798	3.43672
		1.939		6.672	4.88302		1.66		7.132	5.37814		1.866					1.857		7.485	5.6712		1.887		5.516	3.54751		1.874		5.436	3.35998		2.036		5.165	3.31372		1.805		5.273	3.36314			4.88302	3.34514		4.6372	2.50051	3.73498	3.31872
		1.631		6.709	4.92002		1.65		7.112	5.35814		1.861					1.654		5.702	3.8882		1.747		6.555	4.58651		1.909		6.103	4.02698		1.817		5.57	3.71872		1.711		3.863	1.95314			4.88302	5.37814		5.6712	3.54751	3.35998	3.31372
		1.517		7.169	5.38002		2.17		5.91	4.15614	Average	1.73996					1.781	Trial 2	2.832	1.0182		1.458		6.087	4.11851		1.898		5.318	3.24198		1.784		4.378	2.52672		1.476		4.608	2.69814			4.92002	5.35814		3.8882	4.58651	4.02698	3.71872
		1.737		6.271	4.48202		1.953	Trial 1	2.771	1.01714	SD	0.154658					1.796	Average	5.61216	3.79837		1.829		4.323	2.35451		1.769		5.457	3.38098		1.716		4.215	2.36372		1.793		5.76	3.85014			5.38002	4.15614		1.0182	4.11851	3.24198	2.52672
		1.901		4.123	2.33402		1.572	Trial 2	2.499	0.745143							2.076	SD	0.997945	0.997945		1.632		4.994	3.02551		1.831		4.799	2.72298		1.498		4.62	2.76872		1.384		5.371	3.46114			4.48202	1.01714			2.35451	3.38098	2.36372
		2.057		6.376	4.58702		1.773		2.223	0.469143							1.998					1.771		5.138	3.16951		1.754		4.675	2.59898		1.64		5.474	3.62272		1.772		4.973	3.06314			2.33402	0.745143			3.02551	2.72298	2.76872
		1.525		7.592	5.80302		1.426	Average	6.24395	4.49009							1.932					1.508		5.593	3.62451		2.1		4.798	2.72198		1.398		4.915	3.06372		1.942		5.632	3.72214			4.58702	0.469143			3.16951	2.59898	3.62272
		1.787		4.525	2.73602		1.653	SD	1.13681	1.13681							1.785					2.011		6.538	4.56951		1.926		6.026	3.94998		1.901		4.979	3.12772		1.667		5.725	3.81514			5.80302				3.62451	2.72198	3.06372
		1.872		6.618	4.82902		1.73										1.681					1.521		5.674	3.70551		1.765		5.322	3.24598		1.468		6.133	4.28172		1.626		5.668	3.75814			2.73602				4.56951	3.94998	3.12772
		1.956		7.987	6.19802		1.896										1.794					2.186		6.435	4.46651		1.785		4.718	2.64198		1.724		5.679	3.82772		1.83		5.748	3.83814			4.82902				3.70551	3.24598	4.28172
		1.987		7.075	5.28602		2.218										1.641					1.904		4.938	2.96951		2.037		6.05	3.97398		1.872		4.857	3.00572		1.883		4.513	2.60314			6.19802				4.46651	2.64198	3.82772
	Average	1.78898	Trial 1	1.795	0.00602299		2.029										1.742					1.909		6.492	4.52351		2.117		3.522	1.44598		1.574	Trial 2	3.203	1.35172		1.866		4.798	2.88814			5.28602				2.96951	3.97398	3.00572
	SD	0.226624	Trial 2	3.386	1.59702		2.078										1.949					1.818		5.935	3.96651		1.948		4.962	2.88598		1.445		2.339	0.48772		1.894		5.011	3.10114			0.00602299				4.52351	1.44598	1.35172
				2.054	0.265023		1.357										1.677					1.562		5.902	3.93351		1.995		5.721	3.64498		1.732	Average	5.27202	3.42074		1.73		4.548	2.63814			1.59702				3.96651	2.88598	0.48772
				2.763	0.974023		1.561										1.826					1.933	Trial 2	2.426	0.45751		1.797		4.383	2.30698		1.641	SD	0.794502	0.794502		1.756	Trial 1	2.888	0.978139			0.265023				3.93351	3.64498
				1.869	0.080023	Average	1.75386										1.701					1.687	Average	5.7727	3.80421		2.023		4.587	2.51098		1.524					1.796		1.922	0.0121386			0.974023				0.45751	2.30698
			Average	5.9777	4.18872	SD	0.172222										1.961					1.857	SD	0.852094	0.852094		1.972		6.425	4.34898		1.803					1.977	Trial 2	1.688	-0.221861			0.080023					2.51098
			SD	1.40886	1.40886											Average	1.8138					1.787					2.017		5.18	3.10398		1.565					2.191		2.299	0.389139								4.34898
																SD	0.150404					1.817					1.845		5.11	3.03398		2.067					1.706	Average	5.09973	3.20793								3.10398
																						2.221					1.982		4.685	2.60898		1.73					1.795	SD	0.902833	0.930958								3.03398
																						1.983				Average	2.07602		4.745	2.66898		1.457					1.877											2.60898
																						1.525				SD	0.211172		5.719	3.64298		1.977					1.821											2.66898
																						1.986							6.846	4.76998		1.626					2.121											3.64298
																						1.856							7.344	5.26798		1.801					1.885											4.76998
																					Average	1.96849							6.259	4.18298	Average	1.85128					1.506											5.26798
																					SD	0.218302							4.536	2.45998	SD	0.206249				Average	1.90986											4.18298
																												Trial 1	3.043	0.966979						SD	0.212487											2.45998
																												Trial 2	3.638	1.56198																		0.966979
																												Average	5.69612	3.62009																		1.56198
																												SD	0.856755	0.856755												Average	4.18872	4.49009	3.82323	3.79837	3.80421	3.62009	3.42074
																																										SD	1.40886	1.13681	1.13947	0.997945	0.852094	0.856755	0.794502
[truncated: 1 more columns]

## Sheet: Fig 2A
	Trial	Time point	Treatment	Non-blood-fed "hemoglobin" (mg/dL)	Average	Blood-fed hemoglobin (mg/dL)	Blood-fed hemoglobin-average non-blood fed "hemoglobin" (mg/dL)	Average	SD
	1	0	Water virgin	747.57		19983.7	19353.3				Trials 1–3
	1	0	Water virgin	536.845		19231.1	18600.7					Average								SD
	1	0	Water virgin	631.989		11580.5	10950.1					Water				Sugar				Water				Sugar
	1	0	Water virgin	605.285	630.422	12942.4	12312					virgin (ab)	mated (ab)	saline virgin (a)	MAG virgin (ac)	virgin (ac)	mated (bc)	saline virgin (c)	MAG virgin (c)	virgin	mated	saline virgin	MAG virgin	virgin	mated	saline virgin	MAG virgin
	2	0	Water virgin	800.749		22382.4	21575.3				0	17252.7	16998.4	17128.6	15075.2	15546.8	13427.4	13227.6	12452.2	3777.96	3406.61	4411.11	3376.12	3933.72	2110.37	3809.13	3313.66
	2	0	Water virgin	672.287		17680.7	16873.5				8	14534.6	15791	16200	16112.5	13307.7	12667.5	11552.5	11759.6	4915.06	4066.9	4345.18	3790.26	4057.26	2913.32	4186.36	2520.95
	2	0	Water virgin	646.594		17989	17181.9				24	6559.12	6775.93	7744.1	6075.96	6079.13	6699.5	5842.97	5789.7	2872.6	2875	3204.39	3361.78	1504.69	2462.68	1925.59	2267.03
	2	0	Water virgin	1109.06	807.172	19427.8	18620.6				32	3130.64	3109.48	3699.46	2875.29	4089.68	4456.49	3288.59	3726.97	1350.36	1228.04	1533.53	1458.96	2229.95	1517.59	1345.55	2050.03
	3	0	Water virgin	794.865		11780.1	10991.9				48	1460.36	956.573	1157	902.137	1928.6	1223.34	1403.57	1318.47	537.399	414.47	746.199	507.161	1062.18	848.013	767.761	902.535
	3	0	Water virgin	902.037		21666.8	20878.6				56	1167.46	914.016	797.757	989.622	891.777	694.107	1277.59	1287.46	520.208	552.591	453.865	452.597	524.363	510.678	630.938	468.97
	3	0	Water virgin	660.899		20889.8	20101.6				72	730.26	815.907	669.66	585.227	701.965	397.859	542.384	361.135	404.437	642.024	347.763	203.164	255.232	360.502	333.67	468.828
	3	0	Water virgin	794.865	788.166	20380.7	19592.5	17252.7	3777.96		80	1261.09	598.634	689.145	543.895	711.64	532.568	841.648	500.594	1194.56	510.183	371.717	350.769	210.457	327.13	329.767	278.064
	1	8	Water virgin	747.57		13752.3	13154.4
	1	8	Water virgin	566.949		18237.7	17639.8
	1	8	Water virgin	525.174		9764.67	9166.78
	1	8	Water virgin	551.878	597.893	3676.22	3078.32
	2	8	Water virgin	312.592		14726.1	14400.6
	2	8	Water virgin	415.362		14340.7	14015.3
	2	8	Water virgin	286.9		18708.4	18383
	2	8	Water virgin	286.9	325.438	20866.6	20541.1
	3	8	Water virgin	1036		21693.6	20932.2
	3	8	Water virgin	687.692		14325.4	13564.1
	3	8	Water virgin	794.865		14834.5	14073.1
	3	8	Water virgin	526.933	761.373	16227.7	15466.4	14534.6	4915.06
	1	24	Water virgin	386.328		8454.06	7851.32
	1	24	Water virgin	627.156		8243.34	7640.59
	1	24	Water virgin	605.285		5198.33	4595.59
	1	24	Water virgin	792.211	602.745	8589.71	7986.96
	2	24	Water virgin	569.517		1006.29	423.926
	2	24	Water virgin	672.287		7455.11	6872.74
	2	24	Water virgin	569.517		5913.56	5331.19
	2	24	Water virgin	518.132	582.363	3061.69	2479.33
	3	24	Water virgin	500.14		10011.7	9585.26
	3	24	Water virgin	366.174		7921.85	7495.39
	3	24	Water virgin	500.14		10628	10201.5
	3	24	Water virgin	339.38	426.458	8672.06	8245.6	6559.12	2872.6
	1	32	Water virgin	506.742		6828.47	6232.4
	1	32	Water virgin	506.742		3065.54	2469.47
	1	32	Water virgin	765.508		3596.11	3000.04
	1	32	Water virgin	605.285	596.069	3382.48	2786.41
	2	32	Water virgin	441.054		2008.3	1528.7
	2	32	Water virgin	466.747		4680.32	4200.72
	2	32	Water virgin	466.747		1982.6	1503.01
	2	32	Water virgin	543.824	479.593	4885.86	4406.26
	3	32	Water virgin	392.967		3795.7	3416.13
	3	32	Water virgin	339.38		2322.08	1942.51
	3	32	Water virgin	392.967		2991.91	2612.34
	3	32	Water virgin	392.967	379.57	3849.29	3469.72	3130.64	1350.36
	1	48	Water virgin	446.535		1951.71	1230.5
	1	48	Water virgin	506.742		1981.81	1260.6
	1	48	Water virgin	658.693		2768.29	2047.08
	1	48	Water virgin	1272.88	721.212	1566.62	845.408
	2	48	Water virgin	697.979		2111.07	1329.59
	2	48	Water virgin	775.057		1751.37	969.892
	2	48	Water virgin	877.827		3215.84	2434.36
	2	48	Water virgin	775.057	781.48	1597.22	815.737
	3	48	Water virgin	1036		2456.04	1734.86
	3	48	Water virgin	660.899		2509.63	1788.45
	3	48	Water virgin	526.933		1732.63	1011.44
	3	48	Water virgin	660.899	721.183	2777.56	2056.38	1460.36	537.399
	1	56	Water virgin	687.363		2553.78	1881.47
	1	56	Water virgin	657.259		1439.95	767.639
	1	56				1646.73	974.421
	1	56			672.311	2848.4	2176.09
	2	56	Water virgin	1031.98		1956.91	924.93
	2	56				1802.76	770.775
	2	56				2419.38	1387.39
	2	56			1031.98	1314.6	282.617
	3	56				1920.18	1304.83
	3	56				2134.52	1519.17
	3	56				1545.07	929.724
	3	56			615.35	1705.83	1090.48	1167.46	520.208
	1	72				1710.88	1077.34
	1	72				1861.4	1227.85
	1	72				1139.36	505.815
	1	72			633.545	1459.81	826.26
	2	72				1391.68	775.669
	2	72				1160.44	544.436
	2	72				1314.6	698.591
	2	72			616.008	1443.06	827.054
	3	72				607.312	0
	3	72				1839.8	1224.45
	3	72				1625.45	1010.1
	3	72			615.35	660.899	45.5484	730.26	404.437
	1	80				1680.78	1047.23
	1	80				1078.71	445.163
	1	80				1166.06	532.519
	1	80			633.545	1219.47	585.927
	2	80				1956.91	1340.9
	2	80				1211.83	595.821
	2	80				1288.91	672.899
	2	80			616.008	1879.83	1263.83
	3	80				1839.8	1224.45
	3	80				1089.59	474.239
	3	80				2911.53	2296.18
	3	80			615.35	5269.33	4653.98	1261.09	1194.56
	1	0	Water mated	717.466		19351.5	18786.2
	1	0	Water mated	627.156		18057.1	17491.7
	1	0	Water mated	471.766		13289.6	12724.2
	1	0	Water mated	445.063	565.363	11607.2	11041.9
	2	0	Water mated	826.442		19710.4	18922.5
	2	0	Water mated	697.979		16627.3	15839.4
	2	0	Water mated	954.904		21688.7	20900.8
	2	0	Water mated	672.287	787.903	23204.6	22416.7
	3	0	Water mated	1089.59		13736	12867.4
	3	0	Water mated	634.105		18290.8	17422.3
	3	0	Water mated	848.451		19737.7	18869.1
	3	0	Water mated	902.037	868.546	17567.4	16698.9	16998.4	3406.61
	1	8	Water mated	536.845		18659.1	18082.2
	1	8	Water mated	506.742		15106.9	14530
	1	8	Water mated	818.915		12248.1	11671.2
	1	8	Water mated	445.063	576.891	7014.19	6437.3
	2	8	Water mated	312.592		18066.1	17702.1
	2	8	Water mated	492.439		15368.4	15004.4
	2	8	Water mated	312.592		14160.8	13796.9
	2	8	Water mated	338.284	363.977	18682.7	18318.7
	3	8	Water mated	714.485		19791.2	19009.8
	3	8	Water mated	928.831		21130.9	20349.4
	3	8	Water mated	768.071		21264.9	20483.4
	3	8	Water mated	714.485	781.468	14888.1	14106.6	15791	4066.9
	1	24	Water mated	717.466		9507.68	8704.54
	1	24	Water mated	536.845		12668.5	11865.4
	1	24	Water mated	1085.95		6960.78	6157.63
	1	24	Water mated	872.323	803.147	3248.96	2445.81
	2	24	Water mated	389.669		10563.9	9987.96
	2	24	Water mated	697.979		6864.18	6288.24
	2	24	Water mated	620.902		9613.27	9037.33
	2	24	Water mated	595.209	575.94	5322.63	4746.69
	3	24	Water mated	607.312		5269.33	4802.68
	3	24	Water mated	419.76		6233.88	5767.23
	3	24	Water mated	419.76		3447.39	2980.74
	3	24	Water mated	419.76	466.648	8993.58	8526.93	6775.93	2875
	1	32	Water mated	506.742		5052.37	4409.57
	1	32	Water mated	506.742		4359.99	3717.19
	1	32	Water mated	765.508		3622.81	2980.01
	1	32	Water mated	792.211	642.801	3836.44	3193.64
	2	32	Water mated	492.439		4192.16	3718.99
	2	32	Water mated	492.439		3601.23	3128.06
	2	32	Water mated	466.747		1699.99	1226.82
	2	32	Water mated	441.054	473.17	5579.55	5106.38
	3	32	Water mated	500.14		1036	542.562
	3	32	Water mated	446.553		3634.94	3141.5
	3	32	Water mated	473.346		3634.94	3141.5
	3	32	Water mated	553.726	493.441	3500.98	3007.54	3109.48	1228.04
	1	48	Water mated	476.638		2192.54	1490.5
	1	48	Water mated	506.742		1771.09	1069.05
	1	48	Water mated	925.73		1833.66	1131.62
	1	48	Water mated	899.026	702.034	2073.99	1371.96
	2	48	Water mated	672.287		1854.14	1034.12
	2	48	Water mated	852.134		1186.14	366.118
	2	48	Water mated	620.902		1391.68	571.658
	2	48	Water mated	1134.75	820.019	2316.61	1496.59
	3	48	Water mated	607.312		1625.45	756.908
	3	48	Water mated	687.692		1196.76	328.217
	3	48	Water mated	1518.28		1518.28	649.735
	3	48	Water mated	660.899	868.546	2080.94	1212.39	956.573	414.47
	1	56	Water mated	627.156		2583.88	1980.16
	1	56	Water mated	657.259		2433.36	1829.65
	1	56	Water mated	631.989		1032.55	428.827
	1	56	Water mated	498.47	603.719	631.989	28.2703
	2	56	Water mated	620.902		1109.06	411.08
	2	56	Water mated	826.442		1622.91	924.93
	2	56	Water mated	723.672		1571.52	873.545
	2	56	Water mated	620.902	697.979	1545.83	847.852
	3	56	Water mated	526.933		1330.73	830.589
	3	56	Water mated	526.933		1384.31	884.175
	3	56	Water mated	446.553		1250.35	750.209
	3	56	Water mated	500.14	500.14	1679.04	1178.9	914.016	552.591
	1	72	Water mated	566.949		506.742	0
	1	72	Water mated	657.259		1169.02	413.453
	1	72	Water mated	1085.95		1139.36	383.795
	1	72	Water mated	712.1	755.565	551.878	0
	2	72	Water mated	697.979		1520.14	790.044
	2	72	Water mated	775.057		1905.53	1175.43
	2	72	Water mated	749.364		1828.45	1098.35
	2	72	Water mated	697.979	730.095	1417.37	687.274
	3	72	Water mated	634.105		1411.11	821.658
	3	72	Water mated	526.933		2991.91	2402.46
	3	72	Water mated	607.312		1464.69	875.244
	3	72			589.45	1732.63	1143.18	815.907	642.024
	1	80	Water mated	687.363		1409.85	657.434
	1	80	Water mated	898.087		1981.81	1229.4
	1	80	Water mated	658.693		1272.88	520.466
	1	80	Water mated	765.508	752.413	792.211	39.7988
	2	80				723.672	88.0885
	2	80				775.057	139.474
	2	80				1597.22	961.633
	2	80			635.583	1211.83	576.246
	3	80				660.899	5.95404
	3	80				1705.83	1050.89
	3	80				1009.21	354.266
	3	80			654.945	2214.9	1559.96	598.634	510.183
	1	0	Water saline virgin	597.052		16160.6	15517.5
	1	0	Water saline virgin	898.087		17485.1	16842.1
	1	0	Water saline virgin	551.878		11260.1	10617
	1	0	Water saline virgin	525.174	643.048	11126.6	10483.5
	2	0	Water saline virgin	620.902		19068.1	18363.7
	2	0	Water saline virgin	775.057		18605.6	17901.2
	2	0	Water saline virgin	749.364		13698.4	12994
	2	0	Water saline virgin	672.287	704.403	16987	16282.6
	3	0	Water saline virgin	794.865		19094.6	18373.4
	3	0	Water saline virgin	687.692		24533.6	23812.4
	3	0	Water saline virgin	741.278		20943.3	20222.2
	3	0	Water saline virgin	660.899	721.183	24855.1	24134	17128.6	4411.11
	1	8	Water saline virgin	506.742		19592.3	19040.5
	1	8	Water saline virgin	597.052		18779.6	18227.7
	1	8	Water saline virgin	551.878		12248.1	11696.2
	1	8	Water saline virgin	551.878	551.887	15372.5	14820.6
	2	8	Water saline virgin	363.977		16421.8	16019.3
	2	8	Water saline virgin	415.362		21020.7	20618.2
	2	8	Water saline virgin	389.669		17141.2	16738.7
	2	8	Water saline virgin	441.054	402.516	23769.8	23367.3
	3	8	Water saline virgin	687.692		7439.58	6716.16
	3	8	Water saline virgin	821.658		14325.4	13602
	3	8	Water saline virgin	660.899		19041	18317.6
	3	8	Water saline virgin	821.658	723.416	15959.8	15236.4	16200	4345.18
	1	24	Water saline virgin	597.052		4329.88	3734.54
	1	24	Water saline virgin	627.156		4901.85	4306.51
	1	24	Water saline virgin	551.878		5198.33	4602.99
	1	24	Water saline virgin	605.285	595.343	8589.71	7994.37
	2	24	Water saline virgin	389.669		7866.18	7508.63
	2	24	Water saline virgin	286.9		10872.2	10514.7
	2	24	Water saline virgin	312.592		11488.8	11131.3
	2	24	Water saline virgin	441.054	357.554	6787.1	6429.55
	3	24	Water saline virgin	928.831		10735.1	9993.86
	3	24	Water saline virgin	634.105		12905.4	12164.1
	3	24	Water saline virgin	848.451		4197.6	3456.32
	3	24	Water saline virgin	553.726	741.278	11833.7	11092.4	7744.1	3204.39
	1	32	Water saline virgin	476.638		6226.4	5502.64
	1	32	Water saline virgin	566.949		3727.81	3004.05
	1	32	Water saline virgin	845.619		2367.73	1643.97
	1	32	Water saline virgin	1005.84	723.762	5411.96	4688.2
	2	32	Water saline virgin	389.669		4603.24	4085.11
	2	32	Water saline virgin	543.824		7737.72	7219.59
	2	32	Water saline virgin	569.517		3318.61	2800.48
	2	32	Water saline virgin	569.517	518.132	3883.85	3365.72
	3	32	Water saline virgin	500.14		4304.77	3818.03
	3	32	Water saline virgin	526.933		3795.7	3308.96
	3	32	Water saline virgin	446.553		2563.22	2076.47
	3	32	Water saline virgin	473.346	486.743	3367.01	2880.27	3699.46	1533.53
	1	48	Water saline virgin	597.052		1530.26	929.092
	1	48	Water saline virgin	597.052		597.052	0
	1	48	Water saline virgin	605.285		2287.62	1686.45
	1	48	Water saline virgin	605.285	601.169	2341.03	1739.86
	2	48	Water saline virgin	800.749		1879.83	1213.97
	2	48	Water saline virgin	466.747		1391.68	725.813
	2	48	Water saline virgin	723.672		1648.6	982.738
	2	48	Water saline virgin	672.287	665.864	3601.23	2935.37
	3	48	Water saline virgin	848.451		2080.94	1232.49
	3	48				1973.77	1125.31
	3	48				1169.97	321.518
	3	48			848.451	1839.8	991.348	1157	746.199
	1	56	Water saline virgin	687.363		958.294	270.931
	1	56				1409.85	722.484
	1	56				1219.47	532.109
	1	56			687.363	1192.77	505.405
	2	56	Water saline virgin	492.439		980.597	199.117
	2	56	Water saline virgin	1134.75		1674.29	892.814
	2	56	Water saline virgin	800.749		1340.29	558.812
	2	56	Water saline virgin	697.979	781.48	2573.53	1792.05
	3	56	Water saline virgin	473.346		1437.9	910.968
	3	56	Water saline virgin	473.346		1277.14	750.209
	3	56	Water saline virgin	473.346		1598.66	1071.73
	3	56	Water saline virgin	687.692	526.933	1893.39	1366.45	797.757	453.865
	1	72				1470.05	843.949
	1	72				1138.92	512.81
	1	72				925.73	299.626
	1	72			626.105	1032.55	406.441
	2	72				1340.29	768.634
	2	72				1674.29	1102.64
	2	72				569.517	0
	2	72			571.658	1057.67	486.016
	3	72				1464.69	810.175
	3	72				1303.94	649.416
	3	72				1866.59	1212.07
	3	72			654.519	1598.66	944.141	669.66	347.763
	1	80				807.777	181.672
	1	80				1018.5	392.396
	1	80				1166.06	539.959
	1	80			626.105	1192.77	566.663
	2	80				1186.14	614.479
	2	80				1622.91	1051.25
	2	80				1931.22	1359.56
	2	80			571.658	1109.06	537.401
	3	80				2027.35	1372.83
	3	80				1169.97	515.45
	3	80				1250.35	595.83
	3	80			654.519	1196.76	542.243	689.145	371.717
	1	0	Water MAG virgin	657.259		19502	18887.4
	1	0	Water MAG virgin	777.673		19502	18887.4
	1	0	Water MAG virgin	525.174		7922.11	7307.47
	1	0	Water MAG virgin	498.47	614.644	13209.5	12594.8
	2	0	Water MAG virgin	646.594		13647	12929.7
	2	0	Water MAG virgin	697.979		17757.8	17040.5
	2	0	Water MAG virgin	620.902		12593.6	11876.4
	2	0	Water MAG virgin	903.519	717.249	17577.9	16860.7
	3	0	Water MAG virgin	875.244		18612.3	17502.7
	3	0	Water MAG virgin	1464.69		16120.6	15010.9
	3	0	Water MAG virgin	1089.59		17513.8	16404.1
	3	0	Water MAG virgin	1009.21	1109.68	16710	15600.3	15075.2	3376.12
	1	8	Water MAG virgin	747.57		16401.4	15775.9
	1	8	Water MAG virgin	597.052		19110.7	18485.2
	1	8	Water MAG virgin	685.396		11046.5	10421
	1	8	Water MAG virgin	471.766	625.446	16654.2	16028.8
	2	8	Water MAG virgin	543.824		15471.2	14991.6
	2	8	Water MAG virgin	492.439		19376.4	18896.8
	2	8	Water MAG virgin	415.362		16344.7	15865.1
	2	8	Water MAG virgin	466.747	479.593	21097.8	20618.2
	3	8	Water MAG virgin	660.899		18907.1	18192.6
	3	8	Water MAG virgin	553.726		22711.7	21997.2
	3	8	Water MAG virgin	768.071		11565.7	10851.2
	3	8	Water MAG virgin	875.244	714.485	11940.8	11226.3	16112.5	3790.26
	1	24	Water MAG virgin	566.949		7069.3	6509.89
	1	24	Water MAG virgin	566.949		12548.1	11988.7
	1	24	Water MAG virgin	658.693		7922.11	7362.7
	1	24	Water MAG virgin	445.063	559.413	10485.7	9926.26
	2	24	Water MAG virgin	415.362		2907.53	2453.63
	2	24	Water MAG virgin	492.439		10050	9596.15
	2	24	Water MAG virgin	543.824		5014.32	4560.42
	2	24	Water MAG virgin	363.977	453.901	5374.01	4920.11
	3	24	Water MAG virgin	848.451		7466.37	6638.01
	3	24	Water MAG virgin	875.244		4465.53	3637.18
	3	24	Water MAG virgin	875.244		848.451	20.0949
	3	24	Water MAG virgin	714.485	828.356	6126.71	5298.35	6075.96	3361.78
	1	32	Water MAG virgin	506.742		5353.4	4743.13
	1	32	Water MAG virgin	536.845		627.156	16.8849
	1	32	Water MAG virgin	738.804		4023.37	3413.09
	1	32	Water MAG virgin	658.693	610.271	2821.7	2211.43
	2	32	Water MAG virgin	441.054		2445.07	1901.24
	2	32	Water MAG virgin	595.209		3704	3160.18
	2	32	Water MAG virgin	543.824		3036	2492.17
	2	32	Water MAG virgin	595.209	543.824	1314.6	770.775
	3	32	Water MAG virgin	473.346		3835.89	3329.05
	3	32	Water MAG virgin	526.933		5108.57	4601.73
	3	32	Water MAG virgin	473.346		4438.74	3931.9
	3	32	Water MAG virgin	553.726	506.838	4438.74	3931.9	2875.29	1458.96
	1	48	Water MAG virgin	536.845		1620.57	1051.21
	1	48	Water MAG virgin	476.638		1680.78	1111.41
	1	48	Water MAG virgin	658.693		2127.4	1558.03
	1	48	Water MAG virgin	605.285	569.365	1700.14	1130.77
	2	48	Water MAG virgin	543.824		1854.14	1310.32
	2	48	Water MAG virgin	518.132		1365.98	822.16
	2	48	Water MAG virgin	620.902		2085.37	1541.55
	2	48	Water MAG virgin	492.439	543.824	1263.21	719.39
	3	48	Water MAG virgin	660.899		607.312	0
	3	48	Water MAG virgin	607.312		1545.07	870.779
	3	48	Water MAG virgin	660.899		1384.31	710.02
	3	48	Water MAG virgin	768.071	674.295	526.933	0	902.137	507.161
	1	56	Water MAG virgin	687.363		2132.33	1461
	1	56	Water MAG virgin	627.156		2192.54	1521.21
	1	56	Water MAG virgin	765.508		1379.69	708.366
	1	56	Water MAG virgin	605.285	671.328	1913.77	1242.44
	2	56	Water MAG virgin	543.824		1982.6	1425.93
	2	56	Water MAG virgin	569.517		1802.76	1246.09
	2	56	Water MAG virgin	620.902		1622.91	1066.24
	2	56	Water MAG virgin	492.439	556.671	1751.37	1194.7
	3	56	Water MAG virgin	714.485		1196.76	529.166
	3	56	Water MAG virgin	848.451		714.485	46.8881
	3	56	Water MAG virgin	553.726		1223.56	555.959
	3	56	Water MAG virgin	553.726	667.597	1545.07	877.477	989.622	452.597
	1	72				958.294	349.883
	1	72				1439.95	831.539
	1	72				1192.77	584.356
	1	72			608.411	899.026	290.615
	2	72	Water MAG virgin	543.824		1288.91	674.428
	2	72	Water MAG virgin	569.517		1571.52	957.045
	2	72	Water MAG virgin	672.287		1443.06	828.583
	2	72	Water MAG virgin	672.287	614.479	1057.67	443.196
	3	72	Water MAG virgin	580.519		1169.97	535.864
	3	72	Water MAG virgin	660.899		1089.59	455.484
	3	72	Water MAG virgin	660.899		1196.76	562.657
	3	72			634.105	1143.18	509.071	585.227	203.164
	1	80				867.984	259.572
	1	80				807.777	0
	1	80				1219.47	611.06
	1	80			608.411	1326.29	717.875
	2	80	Water MAG virgin	877.827		1288.91	488.157
	2	80	Water MAG virgin	723.672		1699.99	899.237
	2	80				2033.99	1233.24
	2	80			800.749	1391.68	590.927
	3	80				1169.97	432.66
	3	80				1330.73	593.42
	3	80				1437.9	700.592
	3	80			737.309	553.726	0	543.895	350.769
	1	0	Sugar virgin	1740.98		20615.9	19444.7
	1	0	Sugar virgin	1199.12		16973.3	15802.2
	1	0	Sugar virgin	1139.36		9684.56	8513.37
	1	0	Sugar virgin	605.285	1171.19	12301.5	11130.3
	2	0	Sugar virgin	1263.21		14083.8	12865.5
	2	0	Sugar virgin	903.519		16524.6	15306.3
	2	0	Sugar virgin	1648.6		23667.1	22448.8
	2	0	Sugar virgin	1057.67	1218.25	17937.6	16719.4
	3	0	Sugar virgin	2509.63		15933	14146.8
	3	0	Sugar virgin	1652.25		19148.2	17362
	3	0	Sugar virgin	1786.21		14807.7	13021.5
	3	0	Sugar virgin	1196.76	1786.21	21586.4	19800.2	15546.8	3933.72
	1	8	Sugar virgin	777.673		19953.6	18567.6
	1	8	Sugar virgin	1259.33		14474.8	13088.7
	1	8	Sugar virgin	1753.55		4343.81	2957.79
	1	8	Sugar virgin	1753.55	1386.02	12194.7	10808.7
	2	8	Sugar virgin	646.594		15933.6	14927.3
	2	8	Sugar virgin	929.212		16524.6	15518.3
	2	8	Sugar virgin	877.827		15728.1	14721.8
	2	8	Sugar virgin	1571.52	1006.29	12824.8	11818.5
	3	8	Sugar virgin	1196.76		17299.5	16089.3
	3	8	Sugar virgin	1464.69		11780.1	10569.9
	3	8	Sugar virgin	955.624		14941.7	13731.5
	3	8	Sugar virgin	1223.56	1210.16	18103.3	16893.1	13307.7	4057.26
	1	24	Sugar virgin	958.294		5564.13	4482.52
	1	24	Sugar virgin	1409.85		8574.47	7492.87
	1	24	Sugar virgin	952.434		6213.07	5131.47
	1	24	Sugar virgin	1005.84	1081.6	7681.78	6600.18
	2	24	Sugar virgin	1211.83		4217.85	2948.21
	2	24	Sugar virgin	1057.67		9356.35	8086.71
	2	24	Sugar virgin	1160.44		7275.26	6005.62
	2	24	Sugar virgin	1648.6	1269.64	8071.72	6802.09
	3	24	Sugar virgin	500.14		9100.75	8178.62
	3	24	Sugar virgin	1089.59		6823.33	5901.2
	3	24	Sugar virgin	1196.76		6716.16	5794.03
	3	24	Sugar virgin	902.037	922.132	6448.23	5526.1	6079.13	1504.69
	1	32	Sugar virgin	1108.81		11012.9	10075
	1	32	Sugar virgin	898.087		5955.47	5017.59
	1	32	Sugar virgin	979.138		5572.18	4634.3
	1	32	Sugar virgin	765.508	937.886	5545.48	4607.59
	2	32	Sugar virgin	877.827		4038	3352.87
	2	32	Sugar virgin	749.364		4320.62	3635.49
	2	32	Sugar virgin	646.594		5708.02	5022.88
	2	32	Sugar virgin	466.747	685.133	4038	3352.87
	3	32	Sugar virgin	526.933		2322.08	1721.46
	3	32	Sugar virgin	553.726		4465.53	3864.92
	3	32	Sugar virgin	473.346		2482.84	1882.22
	3	32	Sugar virgin	848.451	600.614	2509.63	1909.01	4089.68	2229.95
	1	48	Sugar virgin	536.845		3276.26	2622.54
	1	48	Sugar virgin	627.156		4661.02	4007.3
	1	48	Sugar virgin	712.1		2634.77	1981.04
	1	48	Sugar virgin	738.804	653.726	2768.29	2114.56
	2	48	Sugar virgin	1391.68		2522.15	1246.09
	2	48	Sugar virgin	877.827		1802.76	526.696
	2	48	Sugar virgin	1956.91		3858.16	2582.1
	2	48	Sugar virgin	877.827	1276.06	2881.84	1605.78
	3	48	Sugar virgin	1437.9		1143.18	281.328
	3	48	Sugar virgin	607.312		1893.39	1031.54
	3	48	Sugar virgin	634.105		3072.29	2210.44
	3	48	Sugar virgin	768.071	861.848	3795.7	2933.85	1928.6	1062.18
	1	56	Sugar virgin	597.052		1921.61	971.218
	1	56	Sugar virgin	1379.74		2403.26	1452.87
	1	56	Sugar virgin	925.73		2047.29	1096.9
	1	56	Sugar virgin	899.026	950.388	2421.14	1470.75
	2	56	Sugar virgin	518.132		1340.29	584.504
	2	56	Sugar virgin	646.594		1494.45	738.659
	2	56	Sugar virgin	954.904		2136.76	1380.97
	2	56	Sugar virgin	903.519	755.788	2367.99	1612.2
	3	56				1813.01	750.209
	3	56				1169.97	107.173
	3	56				1196.76	133.966
	3	56			1062.8	1464.69	401.898	891.777	524.363
	1	72	Sugar virgin	566.949		1379.74	781.124
	1	72	Sugar virgin	536.845		1229.23	630.607
	1	72	Sugar virgin	685.396		1459.81	861.186
	1	72	Sugar virgin	605.285	598.619	1085.95	487.334
	2	72	Sugar virgin	800.749		1982.6	976.315
	2	72	Sugar virgin	1417.37		1699.99	693.697
	2	72	Sugar virgin	672.287		2162.45	1156.16
	2	72	Sugar virgin	1134.75	1006.29	1699.99	693.697
	3	72	Sugar virgin	1062.8		2000.56	904.27
	3	72	Sugar virgin	794.865		1518.28	421.993
	3	72	Sugar virgin	1384.31		1330.73	234.44
	3	72	Sugar virgin	1143.18	1096.29	1679.04	582.752	701.965	255.232
	1	80	Sugar virgin	1018.5		1108.81	236.958
	1	80	Sugar virgin	777.673		1409.85	537.993
	1	80	Sugar virgin	712.1		1379.69	507.841
	1	80	Sugar virgin	979.138	871.853	1513.21	641.36
	2	80	Sugar virgin	723.672		1571.52	745.082
	2	80	Sugar virgin	723.672		1699.99	873.545
	2	80	Sugar virgin	1031.98		1622.91	796.467
	2	80			826.442	1802.76	976.315
	3	80	Sugar virgin	1143.18		1679.04	732.347
	3	80	Sugar virgin	794.865		1625.45	678.761
	3	80	Sugar virgin	902.037		1893.39	946.693
	3	80	Sugar virgin	1009.21	946.693	1813.01	866.313	711.64	210.457
	1	0	Sugar mated	2884.92		15558.5	13874.5
	1	0	Sugar mated	958.294		14986.5	13302.5
	1	0	Sugar mated	1753.55		13583.3	11899.3
	1	0	Sugar mated	1139.36	1684.03	10485.7	8801.65
	2	0	Sugar mated	1905.53		14237.9	12403.1
	2	0	Sugar mated	1674.29		15471.2	13636.3
	2	0	Sugar mated	2239.53		15214.2	13379.4
	2	0	Sugar mated	1520.14	1834.87	13801.2	11966.3
	3	0	Sugar mated	1491.49		16067	14387.9
	3	0	Sugar mated	1464.69		15986.6	14307.6
	3	0	Sugar mated	1571.87		18558.7	16879.7
	3	0	Sugar mated	2188.11	1679.04	17969.3	16290.3	13427.4	2110.37
	1	8	Sugar mated	1680.78		18117.3	16780.9
	1	8	Sugar mated	1199.12		17665.7	16329.3
	1	8	Sugar mated	1459.81		12915.7	11579.3
	1	8	Sugar mated	1005.84	1336.39	12274.8	10938.4
	2	8	Sugar mated	1083.37		13107.5	11869.9
	2	8	Sugar mated	1057.67		15522.5	14285
	2	8	Sugar mated	1520.14		9253.58	8016.06
	2	8	Sugar mated	1288.91	1237.52	16319	15081.5
	3	8	Sugar mated	1464.69		13548.4	12251.2
	3	8	Sugar mated	1143.18		9636.62	8339.38
	3	8	Sugar mated	1169.97		16629.6	15332.4
	3	8	Sugar mated	1411.11	1297.24	12503.5	11206.3	12667.5	2913.32
	1	24	Sugar mated	3155.85		11043	9084
	1	24	Sugar mated	1439.95		6587.65	4628.68
	1	24	Sugar mated	2073.99		10966.3	9007.38
	1	24	Sugar mated	1166.06	1958.96	8803.34	6844.37
	2	24	Sugar mated	1031.98		2316.61	1361.7
	2	24	Sugar mated	1006.29		8200.19	7245.28
	2	24	Sugar mated	903.519		5322.63	4367.72
	2	24	Sugar mated	877.827	954.904	9176.5	8221.6
	3	24	Sugar mated	982.417		9449.07	8500.14
	3	24	Sugar mated	1089.59		10601.2	9652.25
	3	24	Sugar mated	821.658		7412.78	6463.86
	3	24	Sugar mated	902.037	948.925	5965.95	5017.02	6699.5	2462.68
	1	32	Sugar mated	1138.92		7009.09	5735.71
	1	32	Sugar mated	928.191		5232.99	3959.61
	1	32	Sugar mated	1379.69		4584.14	3310.76
	1	32	Sugar mated	1646.73	1273.38	6213.07	4939.69
	2	32	Sugar mated	929.212		4397.7	3616.22
	2	32	Sugar mated	800.749		5964.94	5183.46
	2	32	Sugar mated	672.287		5502.48	4721
	2	32	Sugar mated	723.672	781.48	9048.04	8266.56
	3	32	Sugar mated	1813.01		4304.77	2980.74
	3	32	Sugar mated	875.244		4572.7	3248.67
	3	32	Sugar mated	1437.9		5939.16	4615.13
	3	32	Sugar mated	1169.97	1324.03	4224.39	2900.36	4456.49	1517.59
	1	48	Sugar mated	1229.23		3065.54	2173.53
	1	48	Sugar mated	807.777		2493.57	1601.57
	1	48	Sugar mated	845.619		3008.62	2116.62
	1	48	Sugar mated	685.396	892.004	2661.47	1769.47
	2	48	Sugar mated	1854.14		1520.14	0
	2	48	Sugar mated	1777.06		1520.14	0
	2	48	Sugar mated	1237.52		2290.91	745.082
	2	48	Sugar mated	1314.6	1545.83	3010.3	1464.47
	3	48	Sugar mated	1759.42		3179.46	1353.06
	3	48	Sugar mated	2080.94		1625.45	0
	3	48	Sugar mated	2188.11		4036.84	2210.44
	3	48	Sugar mated	1277.14	1826.4	3072.29	1245.88	1223.34	848.013
	1	56	Sugar mated	988.398		2403.26	907.626
	1	56	Sugar mated	1620.57		2282.85	787.212
	1	56	Sugar mated	1646.73		3008.62	1512.99
	1	56	Sugar mated	1726.84	1495.64	3062.03	1566.39
	2	56	Sugar mated	1468.75		1802.76	218.386
	2	56	Sugar mated	1340.29		1365.98	0
	2	56	Sugar mated	2136.76		1417.37	0
	2	56	Sugar mated	1391.68	1584.37	2188.14	603.774
	3	56	Sugar mated	687.692		1036	348.311
	3	56	Sugar mated	607.312		1330.73	643.037
	3	56	Sugar mated	580.519		1571.87	884.175
	3	56	Sugar mated	875.244	687.692	1545.07	857.382	694.107	510.678
	1	72	Sugar mated	747.57		1439.95	391.973
	1	72	Sugar mated	1138.92		2523.68	1475.7
	1	72	Sugar mated	1219.47		979.138	0
	1	72	Sugar mated	1085.95	1047.98	1433.1	385.124
	2	72	Sugar mated	1134.75		1391.68	199.117
	2	72	Sugar mated	1340.29		1494.45	301.887
	2	72	Sugar mated	1211.83		1545.83	353.272
	2	72	Sugar mated	1083.37	1192.56	1520.14	327.579
	3	72	Sugar mated	553.726		1464.69	381.803
	3	72	Sugar mated	1464.69		1491.49	408.596
	3	72	Sugar mated	1196.76		1464.69	381.803
	3	72	Sugar mated	1116.38	1082.89	1250.35	167.457	397.859	360.502
	1	80	Sugar mated	837.88		1710.88	571.991
	1	80	Sugar mated	958.294		2042.02	903.129
	1	80	Sugar mated	1379.69		1539.92	401.026
	1	80	Sugar mated	1379.69	1138.89	1940.47	801.582
	2	80	Sugar mated	1648.6		1365.98	51.385
	2	80	Sugar mated	826.442		2111.07	796.467
	2	80	Sugar mated	980.597		1545.83	231.232
	2	80	Sugar mated	1802.76	1314.6	2059.68	745.082
	3	80	Sugar mated	1732.63		2241.7	549.26
	3	80	Sugar mated	2402.46		902.037	0
	3	80	Sugar mated	1732.63		2054.14	361.708
	3	80	Sugar mated	902.037	1692.44	2670.39	977.951	532.568	327.13
	1	0	Sugar saline virgin	1078.71		17695.8	16749.3
	1	0	Sugar saline virgin	1470.05		12036.4	11089.9
	1	0	Sugar saline virgin	578.581		8723.23	7776.72
	1	0	Sugar saline virgin	658.693	946.509	10939.6	9993.13
	2	0	Sugar saline virgin	1828.45		11000.7	9865.92
	2	0	Sugar saline virgin	749.364		16678.7	15544
	2	0	Sugar saline virgin	877.827		10563.9	9429.14
	2	0	Sugar saline virgin	1083.37	1134.75	12696.4	11561.6
	3	0	Sugar saline virgin	627.423		15182.8	14275.7
	3	0	Sugar saline virgin	1357.52		15423.9	14516.9
	3	0	Sugar saline virgin	794.865		19898.4	18991.3
	3	0	Sugar saline virgin	848.451	907.065	19844.8	18937.8	13227.6	3809.13
	1	8	Sugar saline virgin	747.57		16250.9	15220.4
	1	8	Sugar saline virgin	1229.23		7129.51	6099.01
	1	8	Sugar saline virgin	685.396		6159.67	5129.17
	1	8	Sugar saline virgin	1459.81	1030.5	11607.2	10576.7
	2	8	Sugar saline virgin	723.672		14212.2	13302.3
	2	8	Sugar saline virgin	852.134		16190.6	15280.6
	2	8	Sugar saline virgin	1288.91		13749.8	12839.8
	2	8	Sugar saline virgin	775.057	909.942	10024.4	9114.41
	3	8	Sugar saline virgin	1518.28		17621	16243.4
	3	8	Sugar saline virgin	1223.56		6662.57	5284.96
	3	8	Sugar saline virgin	1143.18		16790.4	15412.8
	3	8	Sugar saline virgin	1625.45	1377.62	15504.3	14126.7	11552.5	4186.36
	1	24	Sugar saline virgin	657.259		9567.89	8879.08
	1	24	Sugar saline virgin	566.949		6708.06	6019.25
	1	24	Sugar saline virgin	925.73		5839.22	5150.42
	1	24	Sugar saline virgin	605.285	688.806	7307.93	6619.12
	2	24	Sugar saline virgin	877.827		5245.55	4502.61
	2	24	Sugar saline virgin	852.134		5245.55	4502.61
	2	24	Sugar saline virgin	543.824		4192.16	3449.22
	2	24	Sugar saline virgin	697.979	742.941	3549.85	2806.9
	3	24	Sugar saline virgin	580.519		6260.68	5238.07
	3	24	Sugar saline virgin	741.278		9609.82	8587.22
	3	24	Sugar saline virgin	741.278		7734.3	6711.69
	3	24	Sugar saline virgin	2027.35	1022.61	8672.06	7649.46	5842.97	1925.59
	1	32	Sugar saline virgin	476.638		5895.26	5199.06
	1	32	Sugar saline virgin	536.845		6196.3	5500.09
	1	32	Sugar saline virgin	899.026		4851.18	4154.97
	1	32	Sugar saline virgin	872.323	696.208	5625.59	4929.38
	2	32	Sugar saline virgin	518.132		3061.69	2485.75
	2	32	Sugar saline virgin	518.132		3370	2794.06
	2	32	Sugar saline virgin	800.749		2573.53	1997.59
	2	32	Sugar saline virgin	466.747	575.94	2367.99	1792.05
	3	32	Sugar saline virgin	553.726		3259.84	2746.3
	3	32	Sugar saline virgin	526.933		3688.53	3174.99
	3	32	Sugar saline virgin	473.346		2134.52	1620.99
	3	32	Sugar saline virgin	500.14	513.536	3581.36	3067.82	3288.59	1345.55
	1	48	Sugar saline virgin	597.052		2644.09	1986.24
	1	48	Sugar saline virgin	476.638		1771.09	1113.24
	1	48	Sugar saline virgin	818.915		2394.44	1736.58
	1	48	Sugar saline virgin	738.804	657.852	3596.11	2938.25
	2	48	Sugar saline virgin	697.979		2213.84	1226.82
	2	48	Sugar saline virgin	1365.98		2213.84	1226.82
	2	48	Sugar saline virgin	929.212		1725.68	738.659
	2	48	Sugar saline virgin	954.904	987.02	1725.68	738.659
	3	48	Sugar saline virgin	607.312		660.899	0
	3	48	Sugar saline virgin	1009.21		2080.94	1346.36
	3	48	Sugar saline virgin	660.899		2938.32	2203.74
	3	48	Sugar saline virgin	660.899	734.58	2322.08	1587.5	1403.57	767.761
	1	56	Sugar saline virgin	566.949		1620.57	924.965
	1	56	Sugar saline virgin	898.087		2222.64	1527.03
	1	56	Sugar saline virgin	738.804		2180.81	1485.2
	1	56	Sugar saline virgin	578.581	695.605	2981.92	2286.31
	2	56	Sugar saline virgin	903.519		2213.84	1425.93
	2	56	Sugar saline virgin	697.979		1674.29	886.391
	2	56	Sugar saline virgin	1057.67		1956.91	1169.01
	2	56	Sugar saline virgin	492.439	787.903	1109.06	321.156
	3	56	Sugar saline virgin	821.658		1196.76	542.562
	3	56	Sugar saline virgin	607.312		1920.18	1265.98
	3	56	Sugar saline virgin	580.519		1679.04	1024.84
	3	56	Sugar saline virgin	607.312	654.2	3125.87	2471.67	1277.59	630.938
	1	72	Sugar saline virgin	597.052		657.259	98.696
	1	72	Sugar saline virgin	506.742		1379.74	821.18
	1	72	Sugar saline virgin	551.878		925.73	367.167
	1	72	Sugar saline virgin	578.581	558.563	1246.18	687.612
	2	72	Sugar saline virgin	1134.75		1520.14	796.467
	2	72	Sugar saline virgin	569.517		1186.14	462.465
	2	72	Sugar saline virgin	672.287		1211.83	488.157
	2	72	Sugar saline virgin	518.132	723.672	1340.29	616.62
	3	72	Sugar saline virgin	526.933		660.899	40.1898
	3	72	Sugar saline virgin	687.692		794.865	174.156
	3	72	Sugar saline virgin	660.899		1437.9	817.192
	3	72	Sugar saline virgin	607.312	620.709	1759.42	1138.71	542.384	333.67
	1	80	Sugar saline virgin	898.087		1169.02	1169.02
	1	80	Sugar saline virgin	536.845		1289.43	1289.43
	1	80	Sugar saline virgin	738.804		1005.84	1005.84
	1	80			724.579	979.138	979.138
	2	80	Sugar saline virgin	1057.67		1571.52	732.236
	2	80	Sugar saline virgin	775.057		1648.6	809.314
	2	80	Sugar saline virgin	646.594		1443.06	603.774
	2	80	Sugar saline virgin	877.827	839.288	1751.37	912.084
	3	80	Sugar saline virgin	768.071		1437.9	495.674
	3	80	Sugar saline virgin	1250.35		2080.94	1138.71
	3	80	Sugar saline virgin	902.037		1813.01	870.779
	3	80	Sugar saline virgin	848.451	942.227	1036	93.7762	841.648	329.767
	1	0	Sugar MAG virgin	807.777		15137	14215
	1	0	Sugar MAG virgin	1108.81		12879.3	11957.3
	1	0	Sugar MAG virgin	658.693		6400	5478.02
	1	0	Sugar MAG virgin	1112.66	921.984	8936.86	8014.87
	2	0	Sugar MAG virgin	1391.68		13981	12480.1
	2	0	Sugar MAG virgin	1674.29		12670.7	11169.8
	2	0	Sugar MAG virgin	1777.06		13878.2	12377.4
	2	0	Sugar MAG virgin	1160.44	1500.87	13261.6	11760.7
	3	0	Sugar MAG virgin	1571.87		14834.5	13282.7
	3	0	Sugar MAG virgin	1303.94		18317.6	16765.8
	3	0	Sugar MAG virgin	1732.63		16281.3	14729.6
	3	0	Sugar MAG virgin	1598.66	1551.77	18746.3	17194.5	12452.2	3313.66
	1	8	Sugar MAG virgin	1861.4		16190.7	15015.2
	1	8	Sugar MAG virgin	1229.23		14233.9	13058.5
	1	8	Sugar MAG virgin	712.1		6400	5224.56
	1	8	Sugar MAG virgin	899.026	1175.44	11500.4	10325
	2	8	Sugar MAG virgin	1109.06		14520.5	13649.1
	2	8	Sugar MAG virgin	518.132		14392.1	13520.7
	2	8	Sugar MAG virgin	929.212		11514.5	10643.1
	2	8	Sugar MAG virgin	929.212	871.404	12670.7	11799.3
	3	8	Sugar MAG virgin	714.485		11940.8	10951.7
	3	8	Sugar MAG virgin	955.624		11994.4	11005.3
	3	8	Sugar MAG virgin	1437.9		13307.3	12318.2
	3	8	Sugar MAG virgin	848.451	989.115	14593.4	13604.2	11759.6	2520.95
	1	24	Sugar MAG virgin	928.191		10711.8	9409.19
	1	24	Sugar MAG virgin	1229.23		9838.82	8536.18
	1	24	Sugar MAG virgin	1887.07		7254.52	5951.88
	1	24	Sugar MAG virgin	1166.06	1302.64	6079.55	4776.92
	2	24	Sugar MAG virgin	877.827		5168.47	4399.84
	2	24	Sugar MAG virgin	775.057		4834.47	4065.84
	2	24	Sugar MAG virgin	775.057		5451.09	4682.46
	2	24	Sugar MAG virgin	646.594	768.634	5219.86	4451.22
	3	24	Sugar MAG virgin	1089.59		3795.7	2779.79
	3	24	Sugar MAG virgin	902.037		10949.5	9933.58
	3	24	Sugar MAG virgin	955.624		6475.02	5459.11
	3	24	Sugar MAG virgin	1116.38	1015.91	6046.33	5030.42	5789.7	2267.03
	1	32	Sugar MAG virgin	837.88		6196.3	5353.7
	1	32	Sugar MAG virgin	867.984		4149.26	3306.66
	1	32	Sugar MAG virgin	845.619		5812.52	4969.92
	1	32	Sugar MAG virgin	818.915	842.599	3889.85	3047.25
	2	32	Sugar MAG virgin	980.597		2830.46	2158.17
	2	32	Sugar MAG virgin	646.594		2213.84	1541.55
	2	32	Sugar MAG virgin	569.517		8662.65	7990.37
	2	32	Sugar MAG virgin	492.439	672.287	6016.33	5344.04
	3	32	Sugar MAG virgin	848.451		2991.91	2257.33
	3	32	Sugar MAG virgin	741.278		4867.43	4132.85
	3	32	Sugar MAG virgin	794.865		1169.97	435.389
	3	32	Sugar MAG virgin	553.726	734.58	4921.02	4186.44	3726.97	2050.03
	1	48	Sugar MAG virgin	627.156		3848.23	3128.59
	1	48	Sugar MAG virgin	506.742		2132.33	1412.69
	1	48	Sugar MAG virgin	792.211		1860.36	1140.73
	1	48	Sugar MAG virgin	952.434	719.636	1993.88	1274.24
	2	48	Sugar MAG virgin	620.902		3395.69	2594.94
	2	48	Sugar MAG virgin	980.597		954.904	154.155
	2	48	Sugar MAG virgin	877.827		1725.68	924.93
	2	48	Sugar MAG virgin	723.672	800.749	2830.46	2029.71
	3	48	Sugar MAG virgin	794.865		1143.18	200.949
	3	48	Sugar MAG virgin	794.865		1893.39	951.158
	3	48	Sugar MAG virgin	1143.18		1491.49	549.26
	3	48	Sugar MAG virgin	1036	942.227	2402.46	1460.23	1318.47	902.535
	1	56	Sugar MAG virgin	1921.61		2644.09	1498.75
	1	56	Sugar MAG virgin	1048.6		1289.43	144.098
	1	56	Sugar MAG virgin	979.138		2234.21	1088.88
	1	56	Sugar MAG virgin	631.989	1145.33	1860.36	715.027
	2	56	Sugar MAG virgin	877.827		2419.38	1573.67
	2	56	Sugar MAG virgin	1109.06		2701.99	1856.28
	2	56	Sugar MAG virgin	646.594		1982.6	1136.89
	2	56	Sugar MAG virgin	749.364	845.711	2547.84	1702.13
	3	56	Sugar MAG virgin	741.278		2134.52	1373.15
	3	56	Sugar MAG virgin	982.417		2134.52	1373.15
	3	56	Sugar MAG virgin	794.865		2268.49	1507.12
	3	56	Sugar MAG virgin	526.933	761.373	2241.7	1480.32	1287.46	468.97
	1	72	Sugar MAG virgin	476.638		1650.67	1016.13
	1	72	Sugar MAG virgin	717.466		687.363	52.8144
	1	72	Sugar MAG virgin	765.508		1940.47	1305.92
	1	72	Sugar MAG virgin	578.581	634.548	1513.21	878.664
	2	72	Sugar MAG virgin	697.979		1545.83	321.156
	2	72	Sugar MAG virgin	1263.21		1031.98	0
	2	72	Sugar MAG virgin	1468.75		1802.76	578.081
	2	72	Sugar MAG virgin	1468.75	1224.68	1083.37	0
	3	72	Sugar MAG virgin	1893.39		902.037	0
	3	72	Sugar MAG virgin	660.899		1357.52	180.854
	3	72	Sugar MAG virgin	1277.14		821.658	0
	3	72	Sugar MAG virgin	875.244	1176.67	1169.97	0	361.135	468.828
	1	80	Sugar MAG virgin	657.259		1108.81	127.594
	1	80	Sugar MAG virgin	1229.23		1349.64	368.422
	1	80	Sugar MAG virgin	1085.95		1326.29	345.069
	1	80	Sugar MAG virgin	952.434	981.218	1326.29	345.069
	2	80	Sugar MAG virgin	877.827		1699.99	712.967
	2	80	Sugar MAG virgin	672.287		1365.98	378.964
	2	80	Sugar MAG virgin	1288.91		1751.37	764.352
	2	80	Sugar MAG virgin	1109.06	987.02	1674.29	687.274
	3	80	Sugar MAG virgin	955.624		1143.18	167.457
	3	80	Sugar MAG virgin	1143.18		2054.14	1078.43
	3	80	Sugar MAG virgin	1169.97		1357.52	381.803
	3	80	Sugar MAG virgin	634.105	975.719	1625.45	649.735	500.594	278.064

## Sheet: Fig 2B
		Trials 1–3: Non-blood-fed treatment masses (mg)											Trials 1–3: Blood-fed treatment masses (mg)											Trials 1–3: Blood-fed mass-average non-blood fed mass (mg)											Trials 1–3
	Time point:		0	8	24	32	48	56	72	80		Time point:		0	8	24	32	48	56	72	80		Time point:		0	8	24	32	48	56	72	80			Average								SD
	Trial 1	Water virgin	1.928	1.601	1.631	1.85	1.591	1.845				Trial 1	Water virgin	5.634	2.443	3.378	2.236	2.653	2.352	2.025	2.12		Trial 1	Water virgin	3.89825	0.89825	1.78175	0.639	0.917	0.69	0.381227	0.476227			Water				Sugar				Water				Sugar
			1.781	1.567	1.413	1.524	1.827	1.479						5.823	3.68	3.407	2.775	2.101	1.898	2.309	1.983				4.08725	2.13525	1.81075	1.178	0.365	0.236	0.665227	0.339227			virgin (ac)	mated (a)	saline virgin (ac)	MAG virgin (bc)	virgin (ac)	mated (ab)	saline virgin (c)	MAG virgin (bc)	virgin	mated	saline virgin	MAG virgin	virgin	mated	saline virgin
			1.457	1.507	1.689	1.366	1.711							5.715	3.203	2.377	2.124	1.912	2.23	2.462	2.224				3.97925	1.65825	0.78075	0.527	0.176	0.568	0.818227	0.580227		0	4.1225	4.1315	3.88608	3.22808	3.65608	3.1215	2.94158	2.97883	1.00332	0.842276	0.649968	0.512561	0.551219	0.576307	0.747512
			1.777	1.504	1.652	1.648	1.815							5.42	3.129	3.252	4.832	2.31	2.236	2.059	2.254				3.68425	1.58425	1.65575	3.235	0.574	0.574	0.415227	0.610227		8	1.89533	2.36525	1.93708	2.38367	1.68358	2.09425	1.567	1.76767	0.57763	0.521099	0.489649	0.537554	0.556876	0.504253	0.496287
	Average		1.73575	1.54475	1.59625	1.597	1.736	1.662	1.64377	1.64377		Average		5.648	3.11375	3.1035	2.99175	2.244	2.179	2.21375	2.14525		Trial 2	Water virgin	4.67125	1.63175	1.278	0.37075	0.89925	0.744	0.302476	0.858476		24	1.27675	1.77061	1.57567	1.29917	1.46858	1.51308	1.18633	1.24458	0.433247	0.533098	0.457762	0.510621	0.451434	0.510859	0.477534
	SD		0.198671	0.0474157	0.124497	0.204369	0.109806	0.258801	0.15821	0.15821		SD		0.170581	0.509491	0.488984	1.25932	0.317443	0.195568	0.208386	0.122462				4.61625	2.19775	0.361	1.71375	0.77725	0.441	0.582476	0.216476		32	1.15617	1.3865	1.26542	1.03233	1.21517	1.51942	1.1	1.31163	0.799283	0.553506	0.347679	0.37991	0.461256	0.307337	0.410423
	Trial 2	Water virgin	1.556	1.739	1.749	1.94	1.703	1.827				Trial 2	Water virgin	6.388	3.3	2.95	2.191	2.556	2.571	2.015	2.571				4.55425	1.27875	0.903	1.23075	1.30825	0.07	0.176476	0.450476		48	0.788833	0.814833	0.707771	0.626562	0.835167	0.94925	0.779083	1.0035	0.29854	0.25769	0.330281	0.397244	0.286941	0.225414	0.341721
			1.799	1.812	1.786	1.658	1.565							6.333	3.866	2.033	3.534	2.434	2.268	2.295	1.929				5.93425	2.32575	1.118	0.40675	0.83125	0.478	0.358476	0.718476		56	0.603517	0.55325	0.537221	0.509479	0.551917	0.56575	0.78625	0.820583	0.273665	0.293672	0.181386	0.299023	0.216405	0.275054	0.260308
			1.785	1.511	1.604	1.757	1.692							6.271	2.947	2.575	3.051	2.965	1.897	1.889	2.163		Trial 3	Water virgin	1.62225	2.59125	1.565	1.09075	0.77925	1.0713	0.1443	0.9933		72	0.414001	0.46975	0.383503	0.495444	0.669479	0.648833	0.420583	0.491729	0.231331	0.253703	0.170057	0.18409	0.325475	0.21434	0.23115
			1.727	1.611	1.549	1.926	1.667							7.651	3.994	2.79	2.227	2.488	2.305	2.071	2.431				4.53525	2.68925	1.27	1.42375	0.99025	0.7113	0.6073	0.3953		80	0.528418	0.337898	0.476121	0.491963	0.387146	0.543667	0.496583	0.49	0.244258	0.2523	0.2094	0.227556	0.273799	0.233552	0.148709
	Average		1.71675	1.66825	1.672	1.82025	1.65675	1.827	1.71252	1.71252		Average		6.66075	3.52675	2.587	2.75075	2.61075	2.26025	2.0675	2.2735				3.55025	2.43525	1.302	1.49775	0.95025	0.8193	0.0323	0.1733
	SD		0.111608	0.133759	0.113546	0.136441	0.062994	#DIV/0!	0.119148	0.119148		SD		0.661894	0.490217	0.400016	0.656065	0.241384	0.277236	0.169693	0.285309				4.33725	1.31825	1.495	0.56075	0.89825	0.8393	0.4843	0.5293
	Trial 3	Water virgin	1.917	1.525	1.624	1.756	1.589					Trial 3	Water virgin	3.476	4.122	3.08	2.762	2.352	2.7	1.773	2.622		Average		4.1225	1.89533	1.27675	1.15617	0.788833	0.603517	0.414001	0.528418
			1.91	1.154	1.495	1.869	1.349							6.389	4.22	2.785	3.095	2.563	2.34	2.236	2.024		SD		1.00332	0.57763	0.433247	0.799283	0.29854	0.273665	0.231331	0.244258
			1.685	1.789	1.646	1.499	1.75							5.404	3.966	2.817	3.169	2.523	2.448	1.661	1.802		Trial 1	Water mated	3.65075	2.9045	0.79275	1.573	0.542	0.54875	0	0.4685
			1.903	1.655	1.295	1.561	1.603							6.191	2.849	3.01	2.232	2.471	2.468	2.113	2.158				3.86675	1.8025	1.94275	1.551	0.96	0.05875	0.742	0
	Average		1.85375	1.53075	1.515	1.67125	1.57275	1.6287	1.6287	1.6287		Average		5.365	3.78925	2.923	2.8145	2.47725	2.489	1.94575	2.1515				3.69975	1.7065	2.08775	1.561	0.407	0.05275	0.526	0.6245
	SD		0.112645	0.273316	0.161082	0.171379	0.165993	0.208153	0.208153	0.208153		SD		1.32925	0.635499	0.144335	0.426776	0.0916019	0.151486	0.272729	0.346323				4.08075	1.4775	1.94575	1.235	0.835	0.35975	0	0.4265
	Trial 1	Water mated	1.669	1.538	1.52	1.553	1.597	1.703	1.81	1.57		Trial 1	Water mated	5.328	4.347	2.327	3.102	2.188	2.193	1.563	2.182		Trial 2	Water mated	5.16875	2.08275	2.397	2.09975	1.1335	0.7775	0.66375	0.185143
			1.588	1.271	1.367	1.5	1.622	1.533	1.728	1.707				5.544	3.245	3.477	3.08	2.606	1.703	2.376	1.583				4.79475	2.92075	2.182	1.25575	0.6825	0.3855	0.77075	0.340143
			1.734	1.603	1.645	1.419	1.733	1.768	1.658	1.699				5.377	3.149	3.622	3.09	2.053	1.697	2.16	2.338				3.99675	2.27375	2.401	0.58475	0.8135	0.6065	0.50675	0
			1.718	1.358	1.605	1.644	1.632	1.573	1.34	1.878				5.758	2.92	3.48	2.764	2.481	2.004	1.401	2.14				5.88275	2.84375	1.594	1.64475	1.3615	0.5325	0.51975	0.489143
	Average		1.67725	1.4425	1.53425	1.529	1.646	1.64425	1.634	1.7135		Average		5.50175	3.41525	3.2265	3.009	2.332	1.89925	1.875	2.06075		Trial 3	Water mated	2.5745	2.26725	1.48833	1.347	0.91775	0.713	0.678	0.137462
	SD		0.0656119	0.154308	0.123081	0.094414	0.0598387	0.109877	0.205608	0.126366		SD		0.194251	0.635952	0.603471	0.163581	0.255509	0.24268	0.466993	0.329694				3.7475	2.38325	2.00533	1.808	0.73575	0.95	0.423	0.494462
	Trial 2	Water mated	1.634	1.562	1.234	1.715	1.571	1.522	1.701			Trial 2	Water mated	6.936	3.692	4.083	3.827	2.796	2.44	2.448	1.885				4.3125	2.73425	0.855333	1.862	0.64675	0.856	0.442	0.104462
			1.919	1.732	1.696	1.641	1.574	1.713	1.857					6.562	4.53	3.868	2.983	2.345	2.048	2.555	2.04				3.8025	2.98625	1.55533	0.116	0.74275	0.798	0.365	0.784462
			1.825	1.444	1.862	1.701	1.731	1.669	1.76					5.764	3.883	4.087	2.312	2.476	2.269	2.291	1.598		Average		4.1315	2.36525	1.77061	1.3865	0.814833	0.55325	0.46975	0.337898
			1.691	1.699	1.952	1.852	1.774	1.746	1.819					7.65	4.453	3.28	3.372	3.024	2.195	2.304	2.189		SD		0.842276	0.521099	0.533098	0.553506	0.25769	0.293672	0.253703	0.2523
	Average		1.76725	1.60925	1.686	1.72725	1.6625	1.6625	1.78425	1.69986		Average		6.728	4.1395	3.8295	3.1235	2.66025	2.238	2.3995	1.928		Trial 1	Water saline virgin	3.0615	2.17025	1.02975	1.41125	0.66975	0.655	0.513286	0.246286
	SD		0.129013	0.132492	0.319445	0.0891455	0.105402	0.0988349	0.0683587	0.149524		SD		0.785324	0.415059	0.380351	0.641596	0.307719	0.163007	0.125731	0.252596				3.9095	1.42725	1.50375	1.01925	0	0.432	0.476286	0.451286
	Trial 3	Water mated	1.866	1.902	1.847	1.694	1.585	1.656	1.625			Trial 3	Water mated	4.377	4.045	3.201	3.043	2.56	2.472	2.35	1.863				3.0265	1.87125	0.82775	2.06425	0.97475	0.425	0.533286	0.519286
			1.71	1.642	1.69	1.705	1.607	2.064	1.743					5.55	4.161	3.718	3.504	2.378	2.709	2.095	2.22				3.5865	2.55525	1.29375	0.96025	0.84975	0.322	0.429286	0.456286
			1.805	1.83	1.601	1.502	1.606	1.535	1.648					6.115	4.512	2.568	3.558	2.289	2.615	2.114	1.83		Trial 2	Water saline virgin	4.554	1.8945	1.74075	1.31575	0.60425	0.57625	0.403417	0.593417
			1.829	1.737		1.883	1.771	1.781						5.605	4.764	3.268	1.812	2.385	2.557	2.037	2.51				4.418	2.6505	1.95475	1.19975	1.02625	0.88525	0.495417	0.184417
	Average		1.8025	1.77775	1.71267	1.696	1.64225	1.759	1.672	1.72554		Average		5.41175	4.3705	3.18875	2.97925	2.403	2.58825	2.149	2.10575				2.75	2.0275	1.85675	1.26975	0.80925	0.60425	0	0.491417
	SD		0.0665758	0.112926	0.124557	0.15566	0.0864306	0.226785	0.062554	0.129493		SD		0.735238	0.328991	0.473239	0.811758	0.113423	0.0996439	0.137944	0.322199				4.237	1.9045	1.55175	1.19575	0.33325	0.48625	0.189417	0.298417
	Trial 1	Water saline virgin	1.722	1.564	1.456	1.451	1.749	1.423				Trial 1	Water saline virgin	4.853	3.778	2.556	2.862	2.31	2.078	2.108	1.841		Trial 3	Water saline virgin	4.37425	0.83425	2.138	1.7225	0.463	0.498412	0.393412	0.436412
			1.489	1.689	1.52	1.454	1.692							5.701	3.035	3.03	2.47	1.487	1.855	2.071	2.046				4.61425	1.64725	1.715	1.2515	0.821	0.227412	0.174412	0.995412
			2.052	1.811	1.789	1.364	1.555							4.818	3.479	2.354	3.515	2.615	1.848	2.128	2.114				4.34425	1.98825	1.029	0.9585	0.714	0.759412	0.475412	0.418412
			1.903	1.367	1.34	1.534	1.565							5.378	4.163	2.82	2.411	2.49	1.745	2.024	2.051				3.75725	2.27425	2.267	0.8165	1.228	0.575412	0.518412	0.622412
	Average		1.7915	1.60775	1.52625	1.45075	1.64025	1.423	1.59471	1.59471		Average		5.1875	3.61375	2.69	2.8145	2.2255	1.8815	2.08275	2.013		Average		3.88608	1.93708	1.57567	1.26542	0.707771	0.537221	0.383503	0.476121
	SD		0.242644	0.189549	0.190351	0.0694424	0.0956291	#DIV/0!	0.191053	0.191053		SD		0.427548	0.476712	0.296284	0.508084	0.508	0.14032	0.0457338	0.118769		SD		0.649968	0.489649	0.457762	0.347679	0.330281	0.181386	0.170057	0.2094
	Trial 2	Water saline virgin	1.627	1.57	1.55	1.862	1.624	1.684				Trial 2	Water saline virgin	6.276	3.677	3.396	3.181	2.303	2.26	2.138	2.328		Trial 1	Water MAG virgin	2.912	2.56925	1.54425	0.71375	0.433	0.63225	0.563917	0.733917
			1.718	1.982	1.64	1.753	1.655	1.724						6.14	4.433	3.61	3.065	2.725	2.569	2.23	1.919				3.307	2.72325	1.34525	0.21775	0.455	0.60025	0.680917	0.504917
			1.77	1.819	1.899	1.955	1.703	1.699						4.472	3.81	3.512	3.135	2.508	2.288	1.502	2.226				3.901	1.91725	1.71225	0.96175	0.262	0.38025	0.356917	0.415917
			1.773	1.759	1.532	1.891	1.813	1.628						5.959	3.687	3.207	3.061	2.032	2.17	1.924	2.033				3.811	1.72525	1.53425	1.01575	0.839	0.13125	0.710917	0.424917
	Average		1.722	1.7825	1.65525	1.86525	1.69875	1.68375	1.73458	1.73458		Average		5.71175	3.90175	3.43125	3.1105	2.392	2.32175	1.9485	2.1265		Trial 2	Water MAG virgin	3.701	2.91675	2.02375	1.355	1.055	1.0715	0.0425	0.8675
	SD		0.0681811	0.170138	0.169228	0.0843183	0.0828105	0.0406643	0.123768	0.123768		SD		0.836638	0.359293	0.173208	0.0579971	0.295447	0.172349	0.324096	0.184663				3.085	2.07975	0.77075	0.712	0.923	0.7275	0.4855	0.3315
	Trial 3	Water saline virgin	1.676	1.587	1.714	1.596	1.608					Trial 3	Water saline virgin	6.141	2.514	3.837	3.445	2.071	2.209	2.104	2.147				2.752	2.04675	1.29175	1.008	1.062	0.7265	0.7095	0.7105
			1.77	1.823	1.4	1.66								6.381	3.327	3.414	2.974	2.429	1.938	1.885	2.706				3.999	3.06475	1.24875	1.017	1.093	0.7515	0.5555	0.6385
			1.756	1.607	1.9	1.833								6.111	3.668	2.728	2.681	2.322	2.47	2.186	2.129		Trial 3	Water MAG virgin	2.52625	2.441	1.58175	1.377	0.20325	0	0.427667	0.408963
			1.865	1.702	1.782	1.801								5.524	3.954	3.966	2.539	2.836	2.286	2.229	2.333				2.77525	2.686	0.09475	1.265	0.94225	0.42225	0.439667	0.499963
	Average		1.76675	1.67975	1.699	1.7225	1.608	1.71059	1.71059	1.71059		Average		6.03925	3.36575	3.48625	2.90975	2.4145	2.22575	2.101	2.32875				2.75025	3.015	1.56075	1.052	0	0.29325	0.538667	0.366963
	SD		0.0774914	0.107875	0.213632	0.112962	#DIV/0!	0.126534	0.126534	0.126534		SD		0.364132	0.622996	0.557778	0.400168	0.318549	0.220884	0.153051	0.267874				3.21725	1.419	0.88175	1.693	0.25125	0.37725	0.433667	0
	Trial 1	Water MAG virgin	2.009	1.93	1.441	1.457	1.632	2.129				Trial 1	Water MAG virgin	4.708	4.215	3.035	2.07	1.96	2.573	2.19	2.36		Average		3.22808	2.38367	1.29917	1.03233	0.626562	0.509479	0.495444	0.491963
			1.558	1.517	1.193	1.305	1.675	2.022						5.103	4.369	2.836	1.574	1.982	2.541	2.307	2.131		SD		0.512561	0.537554	0.510621	0.37991	0.397244	0.299023	0.18409	0.227556
			1.797	1.835	1.7	1.432	1.47	1.992						5.697	3.563	3.203	2.318	1.789	2.321	1.983	2.042		Trial 1	Sugar virgin	3.417	1.15825	0.489	1.8245	1.2775	0.19225	0.8705	0.8375
			1.82	1.301	1.629	1.231	1.331	1.62						5.607	3.371	3.025	2.372	2.366	2.072	2.337	2.051				3.801	0.29325	1.832	1.4095	0.9715	0.40125	0.9945	0.2855
	Average		1.796	1.64575	1.49075	1.35625	1.527	1.94075	1.62608	1.62608		Average		5.27875	3.8795	3.02475	2.0835	2.02425	2.37675	2.20425	2.146				4.378	1.46625	0.925	1.4955	0.7485	0.63925	0.8855	0.9465
	SD		0.184923	0.289852	0.22659	0.106775	0.157685	0.221771	0.270416	0.270416		SD		0.461636	0.486797	0.150005	0.364232	0.243618	0.232001	0.160556	0.148169				3.479	2.30925	1.883	0.9965	0.9375	0.55425	0.7265	0.4535
	Trial 2	Water MAG virgin	1.799	1.637	1.81	1.671	1.602	1.83	1.739	1.613		Trial 2	Water MAG virgin	5.5	4.515	3.773	3.023	2.75	2.672	1.783	2.421		Trial 2	Sugar virgin	4.14125	1.45925	1.483	0.62575	1.14625	0.76775	0.58875	0.38725
			1.704	1.565	1.837	1.839	1.788	1.544	1.696	1.494				4.884	3.678	2.52	2.38	2.618	2.328	2.226	1.885				3.67825	2.02625	0.993	1.43875	0.62925	0.63375	1.05675	0.51025
			1.974	1.638	1.622	1.52	1.93	1.48	1.674					4.551	3.645	3.041	2.676	2.757	2.327	2.45	2.264				4.10625	1.97225	1.448	1.15775	0.94025	0.15475	0.79775	0.36325
			1.719	1.553	1.728	1.642	1.46	1.548	1.853					5.798	4.663	2.998	2.685	2.788	2.352	2.296	2.192				3.79525	1.69525	1.412	1.11275	0.52025	0.73075	0.77375	0.14625
	Average		1.799	1.59825	1.74925	1.668	1.695	1.6005	1.7405	1.5535		Average		5.18325	4.12525	3.083	2.691	2.72825	2.41975	2.18875	2.1905		Trial 3	Sugar virgin	3.084	1.91775	1.8505	1.92475	0.21125	0.47075	0.42125	0.20825
	SD		0.123895	0.0455878	0.0966691	0.131441	0.206356	0.15614	0.0797099	0.0841457		SD		0.567902	0.539059	0.517062	0.262809	0.075332	0.168563	0.286225	0.224993				3.955	2.32275	1.7685	0.44475	1.01225	0.79475	0.76525	0.29225
	Trial 3	Water MAG virgin	1.83	1.821	1.406	1.553	1.774	1.923	1.708			Trial 3	Water MAG virgin	4.405	4.04	3.327	3.041	1.904	1.571	2.115	2.126				2.303	1.67775	1.6355	0.71675	0.77825	0.76575	0.15325	0.21525
			2.155	1.458	1.82	1.697	1.613	1.922	1.68					4.654	4.285	1.84	2.929	2.643	2.159	2.127	2.217				3.735	1.90475	1.9035	1.43475	0.84925	0.51775	0	0
			1.547	1.4	1.953	1.688	1.719	1.565	1.674					4.629	4.614	3.306	2.716	1.524	2.03	2.226	2.084		Average		3.65608	1.68358	1.46858	1.21517	0.835167	0.551917	0.669479	0.387146
			1.983	1.717	1.802	1.718	1.697	1.537						5.096	3.018	2.627	3.357	1.952	2.114	2.121	1.655		SD		0.551219	0.556876	0.451434	0.461256	0.286941	0.216405	0.325475	0.273799
	Average		1.87875	1.599	1.74525	1.664	1.70075	1.73675	1.68733	1.71704		Average		4.696	3.98925	2.775	3.01075	2.00575	1.9685	2.14725	2.0205		Trial 1	Sugar mated	2.462	2.0555	1.78775	1.1775	0.98475	0.21525	0.97825	0.90575
	SD		0.257951	0.202229	0.235979	0.07506	0.0668649	0.21479	0.0181475	0.179613		SD		0.289214	0.688884	0.70304	0.267311	0.46598	0.270339	0.0527281	0.24991				3.784	1.9305	0.82575	1.6625	0.98475	0.82125	0.25425	0.29575
	Trial 1	Sugar virgin	2.182	1.72	1.985	1.495	1.647	1.736	1.542	1.822		Trial 1	Sugar virgin	5.249	3.229	2.241	3.67	2.905	2.152	2.344	2.622				2.308	2.0595	0.82475	1.4525	0.97175	0.36725	0.53725	0.46875
			1.884	2.327	1.922	1.744	1.376	2.09	1.655	1.615				5.633	2.364	3.584	3.255	2.599	2.361	2.468	2.07				2.621	1.6095	1.85175	1.2475	1.41575	0.67325	0.69525	0.53175
			1.891	2.06	1.443	1.995	1.809	1.98	1.322	1.893				6.21	3.537	2.677	3.341	2.376	2.599	2.359	2.731		Trial 2	Sugar mated	3.38875	2.9015	2.1225	1.6035	0.7955	0.24175	0.9235	0.60825
			1.371	2.176	1.658	2.148	1.678	2.033	1.375	1.808				5.311	4.38	3.635	2.842	2.565	2.514	2.2	2.238				2.94775	2.2365	2.1435	1.5295	0.7995	0.73175	0.8905	0.42725
	Average		1.832	2.07075	1.752	1.8455	1.6275	1.95975	1.4735	1.7845		Average		5.60075	3.3775	3.03425	3.277	2.61125	2.4065	2.34275	2.41525				2.81375	1.5575	0.9995	2.1675	0.9965	0.29075	0.5845	0.21725
	SD		0.337247	0.258123	0.250004	0.286943	0.181774	0.155783	0.153068	0.118969		SD		0.439662	0.832603	0.687992	0.340712	0.219029	0.196174	0.110047	0.312548				2.84675	2.4725	0.9315	1.4035	1.0635	0.59275	0.6745	0.29925
	Trial 2	Sugar virgin	1.648	2.022	2.181	1.788	2.192	1.919	1.957	1.691		Trial 2	Sugar virgin	6.137	3.577	3.794	2.486	3.126	2.706	2.452	2.285		Trial 3	Sugar mated	3.609	1.6485	1.91425	1.3115	0.6265	0.2675	0.3855	0.769
			2.35	2.177	2.331	2.16	1.583	1.855	1.701	1.974				5.674	4.144	3.304	3.299	2.609	2.572	2.92	2.408				3.056	2.7925	1.91025	1.0875	1.1715	0.7765	0.5315	0.821
			2.03	2.048	2.271	1.8	1.902	1.884	1.975	2.192				6.102	4.09	3.759	3.018	2.92	2.093	2.661	2.261				4.26	1.3455	1.30325	1.8165	0.9815	0.8055	0.7115	0.797
			1.955	2.224	2.461	1.693	2.242	2.095	1.82	1.734				5.791	3.813	3.723	2.973	2.5	2.669	2.637	2.044				3.361	2.5215	1.54225	1.7735	0.5995	1.0055	0.6195	0.383
	Average		1.99575	2.11775	2.311	1.86025	1.97975	1.93825	1.86325	1.89775		Average		5.926	3.906	3.645	2.944	2.78875	2.51	2.6675	2.2495		Average		3.1215	2.09425	1.51308	1.51942	0.94925	0.56575	0.648833	0.543667
	SD		0.288246	0.0980353	0.117473	0.205485	0.304018	0.107726	0.128417	0.232348		SD		0.228929	0.262926	0.229174	0.337691	0.286735	0.283684	0.1925	0.151377		SD		0.576307	0.504253	0.510859	0.307337	0.225414	0.275054	0.21434	0.233552
	Trial 3	Sugar virgin	1.88	2.053	1.641	1.681	1.965	1.62	2.054	2.564		Trial 3	Sugar virgin	5.08	3.79	3.408	3.653	1.923	2.149	2.312	2.371		Trial 1	Sugar saline virgin	3.27875	0.99725	1.399	1.62025	0.843	0.69175	0.44875	0.475
			2.115	1.548	1.95	1.826	1.87	1.582	1.672	1.859				5.951	4.195	3.326	2.173	2.724	2.473	2.656	2.455				3.84375	1.62525	0.968	1.09725	0.585	0.86675	0.65775	0.253
			2.15	2.018	1.397	1.508	1.58	1.806	1.883	1.889				4.299	3.55	3.193	2.445	2.49	2.444	2.044	2.378				3.00275	1.80725	1.444	1.26225	1.341	0.40775	0.01875	0.451
			1.839	1.87	1.242	1.898	1.432	1.705	1.954	2.339				5.731	3.777	3.461	3.163	2.561	2.196	1.714	1.874				2.44775	0.74025	1.758	0.99925	0.839	0.59075	0.46275	0.282
	Average		1.996	1.87225	1.5575	1.72825	1.71175	1.67825	1.89075	2.16275		Average		5.26525	3.828	3.347	2.8585	2.4245	2.3155	2.1815	2.2695		Trial 2	Sugar saline virgin	2.1225	1.40025	0.30125	1.26525	0.653	0.77525	0.55425	0.715
	SD		0.159146	0.230258	0.308939	0.172349	0.248191	0.0994866	0.161826	0.346058		SD		0.742772	0.268339	0.116725	0.674498	0.348389	0.166654	0.399851	0.266399				3.3935	2.05325	0.69325	0.90525	0.828	0.41425	0.33325	0.488
	Trial 1	Sugar mated	2.295	1.938	2.096	2.114	1.846	2.137	1.897	1.893		Trial 1	Sugar mated	4.673	4.067	3.68	2.957	2.76	2.223	2.723	2.69				3.0035	1.92025	0.82625	1.41225	0.53	1.00525	0.44525	0.447
			2.418	2.138	1.621	1.628	1.663	1.968	1.726	1.482				5.995	3.942	2.718	3.442	2.76	2.829	1.999	2.08				1.2695	1.90325	0.81125	0.70625	0.687	0.81225	0.33225	0.524
			2.351	2.12	2.118	1.473	1.873	2.125	1.874	2.065				4.519	4.071	2.717	3.232	2.747	2.375	2.282	2.253		Trial 3	Sugar saline virgin	2.96125	1.92675	1.10025	1.60125	0.0145	1.13025	0.81175	0.76975
			1.78	1.85	1.734	1.903	1.719	1.801	1.482	1.697				4.832	3.621	3.744	3.027	3.191	2.681	2.44	2.316				3.06325	0.93375	1.40525	1.21425	0.7675	0.57425	0.58175	0.52175
	Average		2.211	2.0115	1.89225	1.7795	1.77525	2.00775	1.74475	1.78425		Average		5.00475	3.92525	3.21475	3.1645	2.8645	2.527	2.361	2.33475				2.84325	1.22775	1.78725	0.99225	1.1685	0.97925	0.36975	0.58075
	SD		0.2917	0.140545	0.252386	0.285212	0.10054	0.15788	0.190853	0.251406		SD		0.672421	0.211491	0.574769	0.218727	0.217753	0.277152	0.302528	0.256992				4.06925	2.26875	1.74225	0.12425	1.0925	1.18725	0.03075	0.45175
	Trial 2	Sugar mated	2.3	2.12	1.815	1.809	1.931	2.022	1.845	2.023		Trial 2	Sugar mated	5.646	4.973	4.088	3.571	2.659	2.294	2.798	2.455		Average		2.94158	1.567	1.18633	1.1	0.779083	0.78625	0.420583	0.496583
			2.442	2.179	2.169	1.929	1.738	2.227	1.936	1.877				5.205	4.308	4.109	3.497	2.663	2.784	2.765	2.274		SD		0.747512	0.496287	0.477534	0.410423	0.341721	0.260308	0.23115	0.148709
			2.121	2.111	1.89	2.086	1.707	1.954	1.931	1.576				5.071	3.629	2.965	4.135	2.86	2.343	2.459	2.064		Trial 1	Sugar MAG virgin	3.12675	1.89875	1.523	1.1795	0.9565	0.966	0.92975	0.47525
			2.166	1.876	1.988	2.046	2.078	2.006	1.786	1.911				5.104	4.544	2.897	3.371	2.927	2.645	2.549	2.146				2.35475	1.97675	1.425	1.0405	1.3195	0.483	0.00275	0.51725
	Average		2.25725	2.0715	1.9655	1.9675	1.8635	2.05225	1.8745	1.84675		Average		5.2565	4.3635	3.51475	3.6435	2.77725	2.5165	2.64275	2.23475				2.55475	1.75275	1.255	1.6645	0.6675	0	0.76675	0.36625
	SD		0.144742	0.133777	0.153046	0.124912	0.173982	0.120062	0.0722888	0.190974		SD		0.26585	0.561736	0.674682	0.337909	0.137002	0.236416	0.164925	0.170375				3.11475	0.83575	0.769	1.1025	0.7595	0.688	0.94975	0.56925
	Trial 3	Sugar mated	1.728	1.742	2.114	1.757	1.652	1.62	1.168	1.899		Trial 3	Sugar mated	5.566	3.557	3.85	3.3	2.549	2.104	2.084	2.653		Trial 2	Sugar MAG virgin	3.09825	1.064	1.048	2.0395	1.43275	0.84375	0.34325	0.8435
			2.097	2.08	1.724	2.301	2.07	2.094	1.607	2.106				5.013	4.701	3.846	3.076	3.094	2.613	2.23	2.705				2.71125	1.961	1.144	1.3765	0.29475	0.89675	0.56425	0.3985
			1.876	2.087	2.105	1.775	2.015	1.966	2.133	1.562				6.217	3.254	3.239	3.805	2.904	2.642	2.41	2.681				3.26625	1.354	1.546	1.3135	1.10875	1.21175	0.11225	0.7325
			2.127	1.725	1.8	2.121	1.953	1.666	1.886	1.969				5.318	4.43	3.478	3.762	2.522	2.842	2.318	2.267				2.83725	2.227	0.726	1.1455	1.40875	0.57975	1.08625	1.0065
	Average		1.957	1.9085	1.93575	1.9885	1.9225	1.8365	1.6985	1.884		Average		5.5285	3.9855	3.60325	3.48575	2.76725	2.55025	2.2605	2.5765		Trial 3	Sugar MAG virgin	3.38125	2.007	1.50575	1.4475	0.891	0.89825	0.51225	0.284
	SD		0.189299	0.202212	0.203047	0.267324	0.186559	0.230231	0.413823	0.231242		SD		0.511693	0.689982	0.298986	0.356199	0.278835	0.314437	0.138731	0.207425				2.78725	2.238	1.22975	0	1.144	1.16425	0.48925	0.352
	Trial 1	Sugar saline virgin	1.884	2.119	1.676	1.724	1.653	2.007	1.605	1.7		Trial 1	Sugar saline virgin	5.145	2.939	2.991	3.326	2.525	2.535	2.059	2.261				2.19925	2.1	1.12275	1.7455	1.21	0.91325	0.14425	0
			1.692	2.028	1.782	1.915	1.891	2.028	1.538	1.623				5.71	3.567	2.56	2.803	2.267	2.71	2.268	2.039				4.31425	1.797	1.64075	1.6845	0.849	1.20225	0	0.335
			1.911	1.974	1.364	1.507	1.592	1.576	1.718	2.035				4.869	3.749	3.036	2.968	3.023	2.251	1.629	2.237		Average		2.97883	1.76767	1.24458	1.31163	1.0035	0.820583	0.491729	0.49
			1.978	1.646	1.546	1.677	1.592	1.762	1.58					4.314	2.682	3.35	2.705	2.521	2.434	2.073	2.068		SD		0.554971	0.450658	0.299259	0.512298	0.335111	0.346645	0.381875	0.270869
	Average		1.86625	1.94175	1.592	1.70575	1.682	1.84325	1.61025	1.786		Average		5.0095	3.23425	2.98425	2.9505	2.584	2.4825	2.00725	2.15125
	SD		0.122704	0.206046	0.180052	0.167776	0.14227	0.215229	0.0769691	0.21905		SD		0.580954	0.505913	0.3248	0.272845	0.316575	0.191883	0.269608	0.113913
	Trial 2	Sugar saline virgin	1.845	2.466	2.156	1.566	1.949	1.391	1.682	1.62		Trial 2	Sugar saline virgin	3.934	3.444	2.311	2.89	2.551	2.407	2.321	2.392
			2.313	1.648	1.938	2.073	1.674	1.659	1.789	1.67				5.205	4.097	2.703	2.53	2.726	2.046	2.1	2.165
			1.654	1.977	2.023	1.385	1.962	1.744	1.807	1.591				4.815	3.964	2.836	3.037	2.428	2.637	2.212	2.124
			1.434	2.084	1.922	1.475	2.007	1.733	1.789	1.827				3.081	3.947	2.821	2.331	2.585	2.444	2.099	2.201
	Average		1.8115	2.04375	2.00975	1.62475	1.898	1.63175	1.76675	1.677		Average		4.25875	3.863	2.66775	2.697	2.5725	2.3835	2.183	2.2205
	SD		0.374138	0.337139	0.107102	0.307834	0.151387	0.164878	0.0571336	0.105189		SD		0.94822	0.287271	0.245158	0.32388	0.122557	0.246564	0.106192	0.118582
	Trial 3	Sugar saline virgin	1.739	1.966	1.592	1.69	1.714	1.646	1.824	1.885		Trial 3	Sugar saline virgin	4.862	3.875	2.952	3.291	1.72	2.824	2.478	2.503
			2.054	1.809	1.835	1.704	1.61	1.531	1.578	1.91				4.964	2.882	3.257	2.904	2.473	2.268	2.248	2.255
			2.223	2.066	2.278	1.733	1.862	1.692	1.659	1.637				4.744	3.176	3.639	2.682	2.874	2.673	2.036	2.314
			1.587	1.952	1.702	1.632	1.636	1.906	1.604	1.501				5.97	4.217	3.594	1.814	2.798	2.881	1.697	2.185
	Average		1.90075	1.94825	1.85175	1.68975	1.7055	1.69375	1.66625	1.73325		Average		5.135	3.5375	3.3605	2.67275	2.46625	2.6615	2.11475	2.31425
	SD		0.289789	0.105806	0.301034	0.0424608	0.113306	0.156866	0.110455	0.197883		SD		0.563878	0.615356	0.321283	0.625366	0.527021	0.276623	0.331875	0.136434
	Trial 1	Sugar MAG virgin	2.42	2.069	2.013	1.442	1.805	1.875	1.384	1.748		Trial 1	Sugar MAG virgin	5.192	3.963	3.633	2.884	2.68	2.878	2.605	2.367
			2.063	2.037	2.214	1.915	1.759	1.876	1.934	2.062				4.42	4.041	3.535	2.745	3.043	2.395	1.678	2.409
			1.924	2.225	2.055	1.507	1.388	1.782	1.609	1.634				4.62	3.817	3.365	3.369	2.391	1.812	2.442	2.258
			1.854	1.926	2.158	1.954	1.942	2.115	1.774	2.123				5.18	2.9	2.879	2.807	2.483	2.6	2.625	2.461
	Average		2.06525	2.06425	2.11	1.7045	1.7235	1.912	1.67525	1.89175		Average		4.853	3.68025	3.353	2.95125	2.64925	2.42125	2.3375	2.37375
	SD		0.251946	0.123449	0.092293	0.267378	0.236788	0.142331	0.235173	0.23774		SD		0.393119	0.528387	0.334835	0.284244	0.288858	0.451828	0.447241	0.0862144
	Trial 2	Sugar MAG virgin	1.913	2.059	2.128	1.863	1.864	1.845	1.865	1.739		Trial 2	Sugar MAG virgin	5.302	2.916	3.089	3.952	3.157	2.608	2.116	2.605
			2.134	1.614	1.849	1.82	1.675	1.712	1.526	1.744				4.915	3.813	3.185	3.289	2.019	2.661	2.337	2.16
			2.216	1.846	1.903	1.86	1.727	1.786	1.878	1.949				5.47	3.206	3.587	3.226	2.833	2.976	1.885	2.494
			2.552	1.889	2.284	2.107	1.631	1.714	1.822	1.614				5.041	4.079	2.767	3.058	3.133	2.344	2.859	2.768
	Average		2.20375	1.852	2.041	1.9125	1.72425	1.76425	1.77275	1.7615		Average		5.182	3.5035	3.157	3.38125	2.7855	2.64725	2.29925	2.50675
	SD		0.265097	0.183392	0.202094	0.13114	0.101092	0.0638977	0.166232	0.138714		SD		0.250675	0.535616	0.33784	0.392793	0.531836	0.259337	0.416305	0.257101
	Trial 3	Sugar MAG virgin	1.944	1.995	1.784	1.932	1.962	1.917	1.844	2.094		Trial 3	Sugar MAG virgin	5.242	3.83	3.363	3.426	2.704	2.594	2.342	2.414
			1.834	1.688	2.066	2.219	1.759	1.794	1.793	2.364				4.648	4.061	3.087	1.963	2.957	2.86	2.319	2.482
			1.766	2.022	1.526	2.052	1.708	1.443	1.805	2.092				4.06	3.923	2.98	3.724	3.023	2.609	1.974	1.822
			1.899	1.587	2.053	1.711	1.823	1.629	1.877	1.97				6.175	3.62	3.498	3.663	2.662	2.898	1.573	2.465
	Average		1.86075	1.823	1.85725	1.9785	1.813	1.69575	1.82975	2.13		Average		5.03125	3.8585	3.232	3.194	2.8365	2.74025	2.052	2.29575
	SD		0.0776461	0.218408	0.256246	0.213667	0.109912	0.205704	0.0382916	0.166429		SD		0.902365	0.185167	0.239754	0.830672	0.180101	0.16108	0.360977	0.317152
[truncated: 1 more columns]

## Sheet: S3 Fig
	Treatment	Trial	Day	Number of mosquitoes at the start of each day	Number of mosquitoes dead each day	Daily mortality rate (%)	Daily mortality rate (fraction)	Average daily mortality rate per trial
	Water non-blood-fed MAG virgin	1	1	64	0	0	0			Trials 1–3
	Water non-blood-fed MAG virgin	1	2	64	0	0	0				Average daily mortality rate
	Water non-blood-fed MAG virgin	1	3	64	7	10.9375	0.109375				Water								Sugar
	Water non-blood-fed MAG virgin	1	4	45	16	35.5556	0.355556				Non-blood-fed				Blood-fed				Non-blood-fed				Blood-fed
	Water non-blood-fed MAG virgin	1	5	21	8	38.0952	0.380952				Virgin (n=207)	Mated (n=192)	Saline virgin (n=224)	MAG virgin (n=192)	Virgin (n=192)	Mated (n=192)	Saline virgin (n=192)	MAG virgin (n=194)	Virgin (n=192)	Mated (n=192)	Saline virgin (n=192)	MAG virgin (n=198)	Virgin (n=192)	Mated (n=291)	Saline virgin (n=192)	MAG virgin (n=193)
	Water non-blood-fed MAG virgin	1	6	5	4	80	0.8			Average	0.264447	0.201524	0.305088	0.226482	0.0596063	0.0184026	0.0464132	0.0208377	0.0579365	0.00402867	0.107311	0.0261188	0.00717361	0.00106838	0.0190195	0.00347265
	Water non-blood-fed MAG virgin	2	1	64	1	1.5625	0.015625			SE	0.0306543	0.0289497	0.0307648	0.0302066	0.0170864	0.00969964	0.0151827	0.0102554	0.0168603	0.00457145	0.0223369	0.0113344	0.00609053	0.00235765	0.00985779	0.00423444
	Water non-blood-fed MAG virgin	2	2	63	1	1.5873	0.015873			n	207	192	224	192	192	192	192	194	192	192	192	198	192	192	192	193
	Water non-blood-fed MAG virgin	2	3	62	0	0	0
	Water non-blood-fed MAG virgin	2	4	54	5	9.25926	0.0925926
	Water non-blood-fed MAG virgin	2	5	41	15	36.5854	0.365854
	Water non-blood-fed MAG virgin	2	6	18	11	61.1111	0.611111
	Water non-blood-fed MAG virgin	3	1	64	0	0	0
	Water non-blood-fed MAG virgin	3	2	64	1	1.5625	0.015625
	Water non-blood-fed MAG virgin	3	3	63	4	6.34921	0.0634921
	Water non-blood-fed MAG virgin	3	4	51	10	19.6078	0.196078
	Water non-blood-fed MAG virgin	3	5	33	15	45.4545	0.454545
	Water non-blood-fed MAG virgin	3	6	10	6	60	0.6	0.226482
	Water blood-fed MAG virgin	1	1	64	0	0	0
	Water blood-fed MAG virgin	1	2	64	1	1.5625	0.015625
	Water blood-fed MAG virgin	1	3	63	6	9.52381	0.0952381
	Water blood-fed MAG virgin	1	4	45	2	4.44444	0.0444444
	Water blood-fed MAG virgin	1	5	35	0	0	0
	Water blood-fed MAG virgin	1	6	27	2	7.40741	0.0740741
	Water blood-fed MAG virgin	2	1	65	0	0	0
	Water blood-fed MAG virgin	2	2	65	0	0	0
	Water blood-fed MAG virgin	2	3	65	2	3.07692	0.0307692
	Water blood-fed MAG virgin	2	4	55	0	0	0
	Water blood-fed MAG virgin	2	5	47	0	0	0
	Water blood-fed MAG virgin	2	6	39	1	2.5641	0.025641
	Water blood-fed MAG virgin	3	1	65	0	0	0
	Water blood-fed MAG virgin	3	2	65	1	1.53846	0.0153846
	Water blood-fed MAG virgin	3	3	64	3	4.6875	0.046875
	Water blood-fed MAG virgin	3	4	53	0	0	0
	Water blood-fed MAG virgin	3	5	45	0	0	0
	Water blood-fed MAG virgin	3	6	37	1	2.7027	0.027027	0.0208377
	Water non-blood-fed saline virgin	1	1	64	0	0	0
	Water non-blood-fed saline virgin	1	2	64	0	0	0
	Water non-blood-fed saline virgin	1	3	64	6	9.375	0.09375
	Water non-blood-fed saline virgin	1	4	46	27	58.6957	0.586957
	Water non-blood-fed saline virgin	1	5	11	5	45.4545	0.454545
	Water non-blood-fed saline virgin	2	1	80	1	1.25	0.0125
	Water non-blood-fed saline virgin	2	2	79	0	0	0
	Water non-blood-fed saline virgin	2	3	79	7	8.86076	0.0886076
	Water non-blood-fed saline virgin	2	4	64	34	53.125	0.53125
	Water non-blood-fed saline virgin	2	5	22	23	104.545	1.04545
	Water non-blood-fed saline virgin	3	1	80	0	0	0
	Water non-blood-fed saline virgin	3	2	80	0	0	0
	Water non-blood-fed saline virgin	3	3	80	15	18.75	0.1875
	Water non-blood-fed saline virgin	3	4	57	38	66.6667	0.666667
	Water non-blood-fed saline virgin	3	5	11	10	90.9091	0.909091	0.305088
	Water blood-fed saline virgin	1	1	64	0	0	0
	Water blood-fed saline virgin	1	2	64	0	0	0
	Water blood-fed saline virgin	1	3	64	4	6.25	0.0625
	Water blood-fed saline virgin	1	4	48	0	0	0
	Water blood-fed saline virgin	1	5	40	1	2.5	0.025
	Water blood-fed saline virgin	1	6	31	10	32.2581	0.322581
	Water blood-fed saline virgin	2	1	64	1	1.5625	0.015625
	Water blood-fed saline virgin	2	2	63	1	1.5873	0.015873
	Water blood-fed saline virgin	2	3	62	2	3.22581	0.0322581
	Water blood-fed saline virgin	2	4	52	1	1.92308	0.0192308
	Water blood-fed saline virgin	2	5	43	0	0	0
	Water blood-fed saline virgin	2	6	35	3	8.57143	0.0857143
	Water blood-fed saline virgin	3	1	64	0	0	0
	Water blood-fed saline virgin	3	2	64	0	0	0
	Water blood-fed saline virgin	3	3	64	4	6.25	0.0625
	Water blood-fed saline virgin	3	4	52	0	0	0
	Water blood-fed saline virgin	3	5	44	1	2.27273	0.0227273
	Water blood-fed saline virgin	3	6	35	6	17.1429	0.171429	0.0464132
	Water non-blood-fed virgin	1	1	64	0	0	0
	Water non-blood-fed virgin	1	2	64	0	0	0
	Water non-blood-fed virgin	1	3	64	12	18.75	0.1875
	Water non-blood-fed virgin	1	4	40	13	32.5	0.325
	Water non-blood-fed virgin	1	5	19	13	68.4211	0.684211
	Water non-blood-fed virgin	2	1	79	0	0	0
	Water non-blood-fed virgin	2	2	79	2	2.53165	0.0253165
	Water non-blood-fed virgin	2	3	77	10	12.987	0.12987
	Water non-blood-fed virgin	2	4	59	30	50.8475	0.508475
	Water non-blood-fed virgin	2	5	21	15	71.4286	0.714286
	Water non-blood-fed virgin	3	1	64	0	0	0
	Water non-blood-fed virgin	3	2	64	0	0	0
	Water non-blood-fed virgin	3	3	64	12	18.75	0.1875
	Water non-blood-fed virgin	3	4	44	20	45.4545	0.454545
	Water non-blood-fed virgin	3	5	16	12	75	0.75	0.264447
	Water blood-fed virgin	1	1	64	0	0	0
	Water blood-fed virgin	1	2	64	1	1.5625	0.015625
	Water blood-fed virgin	1	3	63	3	4.7619	0.047619
	Water blood-fed virgin	1	4	48	0	0	0
	Water blood-fed virgin	1	5	40	0	0	0
	Water blood-fed virgin	1	6	32	10	31.25	0.3125
	Water blood-fed virgin	2	1	64	0	0	0
	Water blood-fed virgin	2	2	64	0	0	0
	Water blood-fed virgin	2	3	64	6	9.375	0.09375
	Water blood-fed virgin	2	4	50	0	0	0
	Water blood-fed virgin	2	5	42	0	0	0
	Water blood-fed virgin	2	6	34	6	17.6471	0.176471
	Water blood-fed virgin	3	1	64	0	0	0
	Water blood-fed virgin	3	2	64	2	3.125	0.03125
	Water blood-fed virgin	3	3	62	8	12.9032	0.129032
	Water blood-fed virgin	3	4	46	0	0	0
	Water blood-fed virgin	3	5	38	0	0	0
	Water blood-fed virgin	3	6	30	8	26.6667	0.266667	0.0596063
	Water non-blood-fed mated	1	1	64	1	1.5625	0.015625
	Water non-blood-fed mated	1	2	63	0	0	0
	Water non-blood-fed mated	1	3	63	3	4.7619	0.047619
	Water non-blood-fed mated	1	4	48	7	14.5833	0.145833
	Water non-blood-fed mated	1	5	33	8	24.2424	0.242424
	Water non-blood-fed mated	1	6	17	12	70.5882	0.705882
	Water non-blood-fed mated	2	1	64	0	0	0
	Water non-blood-fed mated	2	2	64	0	0	0
	Water non-blood-fed mated	2	3	64	3	4.6875	0.046875
	Water non-blood-fed mated	2	4	53	11	20.7547	0.207547
	Water non-blood-fed mated	2	5	34	17	50	0.5
	Water non-blood-fed mated	2	6	9	5	55.5556	0.555556
	Water non-blood-fed mated	3	1	64	0	0	0
	Water non-blood-fed mated	3	2	64	0	0	0
	Water non-blood-fed mated	3	3	64	1	1.5625	0.015625
	Water non-blood-fed mated	3	4	55	11	20	0.2
	Water non-blood-fed mated	3	5	36	16	44.4444	0.444444
	Water non-blood-fed mated	3	6	12	6	50	0.5	0.201524
	Water blood-fed mated	1	1	64	0	0	0
	Water blood-fed mated	1	2	64	0	0	0
	Water blood-fed mated	1	3	64	2	3.125	0.03125
	Water blood-fed mated	1	4	50	0	0	0
	Water blood-fed mated	1	5	42	0	0	0
	Water blood-fed mated	1	6	34	3	8.82353	0.0882353
	Water blood-fed mated	2	1	64	1	1.5625	0.015625
	Water blood-fed mated	2	2	63	1	1.5873	0.015873
	Water blood-fed mated	2	3	62	0	0	0
	Water blood-fed mated	2	4	54	0	0	0
	Water blood-fed mated	2	5	46	0	0	0
	Water blood-fed mated	2	6	38	4	10.5263	0.105263
	Water blood-fed mated	3	1	64	0	0	0
	Water blood-fed mated	3	2	64	0	0	0
	Water blood-fed mated	3	3	64	0	0	0
	Water blood-fed mated	3	4	56	0	0	0
	Water blood-fed mated	3	5	48	0	0	0
	Water blood-fed mated	3	6	40	3	7.5	0.075	0.0184026
	Sugar non-blood-fed MAG virgin	1	1	64	0	0	0
	Sugar non-blood-fed MAG virgin	1	2	64	0	0	0
	Sugar non-blood-fed MAG virgin	1	3	64	0	0	0
	Sugar non-blood-fed MAG virgin	1	4	52	0	0	0
	Sugar non-blood-fed MAG virgin	1	5	44	4	9.09091	0.0909091
	Sugar non-blood-fed MAG virgin	1	6	32	9	28.125	0.28125
	Sugar non-blood-fed MAG virgin	2	1	64	0	0	0
	Sugar non-blood-fed MAG virgin	2	2	64	0	0	0
	Sugar non-blood-fed MAG virgin	2	3	64	0	0	0
	Sugar non-blood-fed MAG virgin	2	4	56	0	0	0
	Sugar non-blood-fed MAG virgin	2	5	48	1	2.08333	0.0208333
	Sugar non-blood-fed MAG virgin	2	6	39	1	2.5641	0.025641
	Sugar non-blood-fed MAG virgin	3	1	70	0	0	0
	Sugar non-blood-fed MAG virgin	3	2	70	1	1.42857	0.0142857
	Sugar non-blood-fed MAG virgin	3	3	69	1	1.44928	0.0144928
	Sugar non-blood-fed MAG virgin	3	4	60	0	0	0
	Sugar non-blood-fed MAG virgin	3	5	52	0	0	0
	Sugar non-blood-fed MAG virgin	3	6	44	1	2.27273	0.0227273	0.0261188
	Sugar blood-fed MAG virgin	1	1	65	0	0	0
	Sugar blood-fed MAG virgin	1	2	65	1	1.53846	0.0153846
	Sugar blood-fed MAG virgin	1	3	64	0	0	0
	Sugar blood-fed MAG virgin	1	4	52	0	0	0
	Sugar blood-fed MAG virgin	1	5	44	0	0	0
	Sugar blood-fed MAG virgin	1	6	36	0	0	0
	Sugar blood-fed MAG virgin	2	1	64	0	0	0
	Sugar blood-fed MAG virgin	2	2	64	1	1.5625	0.015625
	Sugar blood-fed MAG virgin	2	3	63	0	0	0
	Sugar blood-fed MAG virgin	2	4	55	0	0	0
	Sugar blood-fed MAG virgin	2	5	47	0	0	0
	Sugar blood-fed MAG virgin	2	6	39	0	0	0
	Sugar blood-fed MAG virgin	3	1	64	1	1.5625	0.015625
	Sugar blood-fed MAG virgin	3	2	63	1	1.5873	0.015873
	Sugar blood-fed MAG virgin	3	3	62	0	0	0
	Sugar blood-fed MAG virgin	3	4	54	0	0	0
	Sugar blood-fed MAG virgin	3	5	46	0	0	0
	Sugar blood-fed MAG virgin	3	6	38	0	0	0	0.00347265
	Sugar non-blood-fed saline virgin	1	1	64	1	1.5625	0.015625
	Sugar non-blood-fed saline virgin	1	2	63	0	0	0
	Sugar non-blood-fed saline virgin	1	3	63	0	0	0
	Sugar non-blood-fed saline virgin	1	4	51	3	5.88235	0.0588235
	Sugar non-blood-fed saline virgin	1	5	40	11	27.5	0.275
	Sugar non-blood-fed saline virgin	1	6	21	14	66.6667	0.666667
	Sugar non-blood-fed saline virgin	2	1	64	0	0	0
	Sugar non-blood-fed saline virgin	2	2	64	0	0	0
	Sugar non-blood-fed saline virgin	2	3	64	0	0	0
	Sugar non-blood-fed saline virgin	2	4	56	0	0	0
	Sugar non-blood-fed saline virgin	2	5	48	4	8.33333	0.0833333
	Sugar non-blood-fed saline virgin	2	6	36	8	22.2222	0.222222
	Sugar non-blood-fed saline virgin	3	1	64	0	0	0
	Sugar non-blood-fed saline virgin	3	2	64	0	0	0
	Sugar non-blood-fed saline virgin	3	3	64	0	0	0
	Sugar non-blood-fed saline virgin	3	4	56	1	1.78571	0.0178571
	Sugar non-blood-fed saline virgin	3	5	47	10	21.2766	0.212766
	Sugar non-blood-fed saline virgin	3	6	29	11	37.931	0.37931	0.107311
	Sugar blood-fed saline virgin	1	1	64	0	0	0
	Sugar blood-fed saline virgin	1	2	64	0	0	0
	Sugar blood-fed saline virgin	1	3	64	0	0	0
	Sugar blood-fed saline virgin	1	4	52	0	0	0
	Sugar blood-fed saline virgin	1	5	44	0	0	0
	Sugar blood-fed saline virgin	1	6	36	7	19.4444	0.194444
	Sugar blood-fed saline virgin	2	1	64	0	0	0
	Sugar blood-fed saline virgin	2	2	64	2	3.125	0.03125
	Sugar blood-fed saline virgin	2	3	62	1	1.6129	0.016129
	Sugar blood-fed saline virgin	2	4	53	0	0	0
	Sugar blood-fed saline virgin	2	5	45	0	0	0
	Sugar blood-fed saline virgin	2	6	37	2	5.40541	0.0540541
	Sugar blood-fed saline virgin	3	1	64	0	0	0
	Sugar blood-fed saline virgin	3	2	64	0	0	0
	Sugar blood-fed saline virgin	3	3	64	0	0	0
	Sugar blood-fed saline virgin	3	4	56	0	0	0
	Sugar blood-fed saline virgin	3	5	48	1	2.08333	0.0208333
	Sugar blood-fed saline virgin	3	6	39	1	2.5641	0.025641	0.0190195
	Sugar non-blood-fed virgin	1	1	64	0	0	0
	Sugar non-blood-fed virgin	1	2	64	0	0	0
	Sugar non-blood-fed virgin	1	3	64	0	0	0
	Sugar non-blood-fed virgin	1	4	52	0	0	0
	Sugar non-blood-fed virgin	1	5	44	3	6.81818	0.0681818
	Sugar non-blood-fed virgin	1	6	33	17	51.5152	0.515152
	Sugar non-blood-fed virgin	2	1	64	0	0	0
	Sugar non-blood-fed virgin	2	2	64	0	0	0
	Sugar non-blood-fed virgin	2	3	64	0	0	0
	Sugar non-blood-fed virgin	2	4	56	0	0	0
	Sugar non-blood-fed virgin	2	5	48	1	2.08333	0.0208333
	Sugar non-blood-fed virgin	2	6	39	6	15.3846	0.153846
	Sugar non-blood-fed virgin	3	1	64	0	0	0
	Sugar non-blood-fed virgin	3	2	64	0	0	0
	Sugar non-blood-fed virgin	3	3	64	0	0	0
	Sugar non-blood-fed virgin	3	4	56	1	1.78571	0.0178571
	Sugar non-blood-fed virgin	3	5	47	8	17.0213	0.170213
	Sugar non-blood-fed virgin	3	6	31	3	9.67742	0.0967742	0.0579365
	Sugar blood-fed virgin	1	1	64	1	1.5625	0.015625
	Sugar blood-fed virgin	1	2	63	0	0	0
	Sugar blood-fed virgin	1	3	63	1	1.5873	0.015873
	Sugar blood-fed virgin	1	4	62	0	0	0
	Sugar blood-fed virgin	1	5	62	0	0	0
	Sugar blood-fed virgin	1	6	62	1	1.6129	0.016129
	Sugar blood-fed virgin	2	1	64	0	0	0
	Sugar blood-fed virgin	2	2	64	1	1.5625	0.015625
	Sugar blood-fed virgin	2	3	63	1	1.5873	0.015873
	Sugar blood-fed virgin	2	4	54	0	0	0
	Sugar blood-fed virgin	2	5	46	0	0	0
	Sugar blood-fed virgin	2	6	38	0	0	0
	Sugar blood-fed virgin	3	1	64	0	0	0
	Sugar blood-fed virgin	3	2	64	0	0	0
	Sugar blood-fed virgin	3	3	64	0	0	0
	Sugar blood-fed virgin	3	4	56	0	0	0
	Sugar blood-fed virgin	3	5	48	0	0	0
	Sugar blood-fed virgin	3	6	40	2	5	0.05	0.00717361
	Sugar non-blood-fed mated	1	1	64	0	0	0
	Sugar non-blood-fed mated	1	2	64	0	0	0
	Sugar non-blood-fed mated	1	3	64	0	0	0
	Sugar non-blood-fed mated	1	4	52	0	0	0
	Sugar non-blood-fed mated	1	5	44	0	0	0
	Sugar non-blood-fed mated	1	6	36	0	0	0
	Sugar non-blood-fed mated	2	1	64	2	3.125	0.03125
	Sugar non-blood-fed mated	2	2	62	0	0	0
	Sugar non-blood-fed mated	2	3	62	0	0	0
	Sugar non-blood-fed mated	2	4	54	0	0	0
	Sugar non-blood-fed mated	2	5	46	0	0	0
	Sugar non-blood-fed mated	2	6	38	0	0	0
	Sugar non-blood-fed mated	3	1	64	0	0	0
	Sugar non-blood-fed mated	3	2	64	1	1.5625	0.015625
	Sugar non-blood-fed mated	3	3	63	0	0	0
	Sugar non-blood-fed mated	3	4	55	0	0	0
	Sugar non-blood-fed mated	3	5	47	0	0	0
	Sugar non-blood-fed mated	3	6	39	1	2.5641	0.025641	0.00402867
	Sugar blood-fed mated	1	1	64	0	0	0
	Sugar blood-fed mated	1	2	64	0	0	0
	Sugar blood-fed mated	1	3	64	0	0	0
	Sugar blood-fed mated	1	4	52	1	1.92308	0.0192308
	Sugar blood-fed mated	1	5	43	0	0	0
	Sugar blood-fed mated	1	6	35	0	0	0
	Sugar blood-fed mated	2	1	64	0	0	0
	Sugar blood-fed mated	2	2	64	0	0	0
	Sugar blood-fed mated	2	3	64	0	0	0
	Sugar blood-fed mated	2	4	56	0	0	0
	Sugar blood-fed mated	2	5	48	0	0	0
	Sugar blood-fed mated	2	6	40	0	0	0
	Sugar blood-fed mated	3	1	64	0	0	0
	Sugar blood-fed mated	3	2	64	0	0	0
	Sugar blood-fed mated	3	3	64	0	0	0
	Sugar blood-fed mated	3	4	56	0	0	0
	Sugar blood-fed mated	3	5	48	0	0	0
	Sugar blood-fed mated	3	6	40	0	0	0	0.00106838

## Sheet: Fig 3C
	Trials 1–4										Trial 1										Trial 2										Trial 3										Trial 4
		Water				Sugar						Water				Sugar						Water				Sugar						Water				Sugar						Water				Sugar
		Virgin (n=199)	Mated (n=200)	Saline virgin (n=200)	MAG virgin (n=197)	Virgin (n=200)	Mated (n=200)	Saline virgin (n=201)	MAG virgin (n=193)			Virgin (n=50)	Mated (n=50)	Saline virgin (n=50)	MAG virgin (n=48)	Virgin (n=49)	Mated (n=49)	Saline virgin (n=49)	MAG virgin (n=42)			Virgin (n=48)	Mated (n=50)	Saline virgin (n=51)	MAG virgin (n=49)	Virgin (n=51)	Mated (n=51)	Saline virgin (n=51)	MAG virgin (n=50)			Virgin (n=51)	Mated (n=51)	Saline virgin (n=51)	MAG virgin (n=49)	Virgin (n=50)	Mated (n=51)	Saline virgin (n=51)	MAG virgin (n=50)			Virgin (n=50)	Mated (n=49)	Saline virgin (n=48)	MAG virgin (n=51)	Virgin (n=50)	Mated (n=49)	Saline virgin (n=50)	MAG virgin (n=51)
	Ave. proportion blood-fed	0.528211	0.571218	0.233297	0.201624	0.467459	0.365646	0.316977	0.194062		Blood-fed	0.26	0.48	0.28	0.145833	0.0408163	0.285714	0.0816327	0.047619		Blood-fed	0.625	0.62	0.333333	0.122449	0.54902	0.509804	0.235294	0.12		Blood-fed	0.607843	0.470588	0.215686	0.22449	0.5	0.156863	0.45098	0.04		Blood-fed	0.62	0.714286	0.104167	0.313725	0.78	0.510204	0.5	0.568627
	SE	0.0353876	0.0349949	0.0299056	0.0285853	0.0352804	0.034055	0.0328196	0.028467		Non-blood-fed	0.74	0.52	0.72	0.854167	0.959184	0.714286	0.918367	0.952381		Non-blood-fed	0.375	0.38	0.666667	0.877551	0.45098	0.490196	0.764706	0.88		Non-blood-fed	0.392157	0.529412	0.784314	0.77551	0.5	0.843137	0.54902	0.96		Non-blood-fed	0.38	0.285714	0.895833	0.686275	0.22	0.489796	0.5	0.431373
		Virgin (n=199)	Mated (n=200)	Saline virgin (n=200)	MAG virgin (n=197)	Virgin (n=200)	Mated (n=200)	Saline virgin (n=201)	MAG virgin (n=193)		Total	1	1	1	1	1	1	1	1		Total	1	1	1	1	1	1	1	1		Total	1	1	1	1	1	1	1	1		Total	1	1	1	1	1	1	1	1
	Blood-fed	105	114	47	40	94	73	64	39			Virgin (n=50)	Mated (n=50)	Saline virgin (n=50)	MAG virgin (n=48)	Virgin (n=49)	Mated (n=49)	Saline virgin (n=49)	MAG virgin (n=42)			Virgin (n=48)	Mated (n=50)	Saline virgin (n=51)	MAG virgin (n=49)	Virgin (n=51)	Mated (n=51)	Saline virgin (n=51)	MAG virgin (n=50)			Virgin (n=51)	Mated (n=51)	Saline virgin (n=51)	MAG virgin (n=49)	Virgin (n=50)	Mated (n=51)	Saline virgin (n=51)	MAG virgin (n=50)			Virgin (n=50)	Mated (n=49)	Saline virgin (n=48)	MAG virgin (n=51)	Virgin (n=50)	Mated (n=49)	Saline virgin (n=50)	MAG virgin (n=51)
	Non-blood-fed	94	86	153	157	106	127	137	154		Blood-fed	13	24	14	7	2	14	4	2		Blood-fed	30	31	17	6	28	26	12	6		Blood-fed	31	24	11	11	25	8	23	2		Blood-fed	31	35	5	16	39	25	25	29
	Total	199	200	200	197	200	200	201	193		Non-blood-fed	37	26	36	41	47	35	45	40		Non-blood-fed	18	19	34	43	23	25	39	44		Non-blood-fed	20	27	40	38	25	43	28	48		Non-blood-fed	19	14	43	35	11	24	25	22
											Total	50	50	50	48	49	49	49	42		Total	48	50	51	49	51	51	51	50		Total	51	51	51	49	50	51	51	50		Total	50	49	48	51	50	49	50	51

## Sheet: Fig 3D
									Water				Sugar
	Trial 1								Water virgin (n=92)	Water mated (n=82)	Water saline virgin (n=74)	Water MAG virgin (n=79)	Sugar virgin (n=91)	Sugar mated (n=104)	Sugar saline virgin (n=89)	Sugar MAG virgin (n=94)
	Water virgin								4.35802	0.858143	3.41204	3.2702	4.20551	3.94098	4.61172	4.36214
	Individual	F=Time to feeding (mm:ss.0)	F=Time to feeding (s)	H=Time of host presentation (mm:ss.0)	H=Time of host presentation (s)	ΔF=F-H: Latency to feeding (mm:ss.0)	ΔF=F-H: Latency to feeding (s)		4.51102	3.54214	4.24804	3.9832	4.01551	3.89298	3.29072	4.13814
	1	00:00:12.430000	12.43	00:00:07.180000	7.18	00:00:05.250000	5.25		3.52302	6.24614	0.665038	2.5342	4.52151	3.82698	3.93572	4.56614
	2	00:00:27.190000	27.19	00:00:07.200000	7.18	00:00:19.990000	19.99		3.40302	5.86614	2.27204	3.1782	3.81451	3.67698	2.99972	3.87114
	3	00:00:37.170000	37.17	00:00:07.200000	7.18	00:00:29.970000	29.97		5.31102	4.30214	4.74804	0.908204	4.70051	3.86898	3.42872	2.19314
	4	00:00:40.100000	40.1	00:00:07.200000	7.18	00:00:32.900000	32.9		4.98602	4.72714	0.733038	4.2122	4.37051	3.64198	3.11172	3.20914
	5	00:00:41.430000	41.43	00:00:07.200000	7.18	00:00:34.230000	34.23		3.48302	5.74814	5.22704	2.3702	3.41551	3.81598	3.46072	3.51514
	6	00:00:57	57	00:00:07.200000	7.18	00:00:49.800000	49.8		4.13702	4.31314	3.35304	4.1812	3.44051	4.48998	4.01072	4.03314
	7	00:01:05.030000	65.03	00:00:07.200000	7.18	00:00:57.830000	57.83		4.48502	4.48314	3.27104	4.0202	4.87251	3.87998	2.98672	3.57314
	8	00:01:05.130000	65.13	00:00:07.200000	7.18	00:00:57.930000	57.93		4.77402	4.90014	4.56704	3.7332	3.63351	4.69698	3.81172	3.99314
	9	00:01:06.390000	66.39	00:00:07.200000	7.18	00:00:59.190000	59.19		5.55602	4.79114	2.93304	4.8182	3.35651	4.13298	4.13972	2.60414
	10	00:01:06.570000	66.57	00:00:07.200000	7.18	00:00:59.370000	59.37		5.25402	4.79214	4.35504	4.5342	4.56351	3.63698	3.81672	3.16314
	11	00:01:14.120000	74.12	00:00:07.200000	7.18	00:01:06.920000	66.92		4.79502	6.12514	3.67504	3.2462	4.51251	3.32398	5.35772	3.53514
	12	00:01:14.200000	74.2	00:00:07.200000	7.18	00:01:07	67		4.89602	4.42214	3.30904	1.9092	3.16751	2.75098	1.97772	3.98714
	13	00:01:29.100000	89.1	00:00:07.200000	7.18	00:01:21.900000	81.9		3.32002	5.53314	3.11404	2.9142	4.72451	4.12498	4.41072	4.06814
	14	00:03:47.070000	227.07	00:00:07.200000	7.18	00:03:39.870000	219.87		5.06002	3.74114	3.76704	3.2192	4.49851	3.63098	4.08972	3.85114
	15	00:03:48.300000	228.3	00:00:07.200000	7.18	00:03:41.100000	221.1		3.85802	5.10514	4.38904	1.5572	3.38551	3.68998	3.56372	2.55214
	16	00:04:20.590000	260.59	00:00:07.200000	7.18	00:04:13.390000	253.39		3.85602	3.67814	3.34104	3.2662	4.09651	4.64198	3.94472	2.89214
						Average	82.29		4.83302	4.94914	0.947038	4.0822	3.63451	4.35398	3.38672	3.91114
						SD	76.8336		4.83102	5.08114	0.795038	4.3052	2.36051	4.95898	3.33872	3.55814
	Water mated								5.00302	4.62114	3.83904	4.8512	3.24751	3.96698	3.09772	4.26814
	Individual	F=Time to feeding (mm:ss.0)	F=Time to feeding (s)	H=Time of host presentation (mm:ss.0)	H=Time of host presentation (s)	ΔF=F-H: Latency to feeding (mm:ss.0)	ΔF=F-H: Latency to feeding (s)		4.20402	4.89014	4.81204	3.7182	3.23051	4.10898	4.58772	4.00014
	1	00:00:15.500000	15.5	00:00:07.270000	7.27	00:00:08.230000	8.23		3.83402	3.87014	4.72604	4.9342	2.86051	4.74098	4.95372	2.71514
	2	00:00:24.410000	24.41	00:00:07.270000	7.27	00:00:17.140000	17.14		4.61002	4.12814	2.30604	3.6082	4.65951	4.06198	3.76572	2.76214
	3	00:00:30.110000	30.11	00:00:07.270000	7.27	00:00:22.840000	22.84		5.53302	4.55914	4.52004	4.1532	4.57551	3.76998	1.04272	3.34814
	4	00:00:32.230000	32.23	00:00:07.270000	7.27	00:00:24.960000	24.96		1.60202	5.53514	2.90404	4.3882	3.08651	4.31298	3.17872	3.80814
	5	00:00:42.190000	42.19	00:00:07.270000	7.27	00:00:34.920000	34.92		4.94902	4.54214	6.13504	4.4772	5.18951	4.00598	3.52672	2.99214
	6	00:00:43.430000	43.43	00:00:07.270000	7.27	00:00:36.160000	36.16		4.81202	5.60014	3.78704	3.3422	3.99851	4.20098	4.22072	3.89214
	7	00:00:44.010000	44.01	00:00:07.270000	7.27	00:00:36.740000	36.74		4.32902	4.10914	4.20404	3.8142	2.89851	3.92598	4.58172	3.49014
	8	00:00:45.070000	45.07	00:00:07.270000	7.27	00:00:37.800000	37.8		5.79902	2.51814	4.24704	3.4802	4.62451	5.18698	4.22772	4.27914
	9	00:00:46.530000	46.53	00:00:07.270000	7.27	00:00:39.260000	39.26		3.73802	4.69514	4.71204	4.0692	4.09951	4.15998	3.51372	3.79614
	10	00:00:53.410000	53.41	00:00:07.270000	7.27	00:00:46.140000	46.14		3.98302	3.86414	4.66104	3.8392	4.53651	3.59898	3.84972	3.81914
	11	00:01:00.270000	60.27	00:00:07.270000	7.27	00:00:53	53		4.33202	4.51914	5.28904	2.0662	4.19551	4.64098	3.67572	1.69414
	12	00:01:04.580000	64.58	00:00:07.270000	7.27	00:00:57.310000	57.31		1.37002	4.93814	3.85204	4.6452	4.05251	3.60198	4.04172	4.23314
	13	00:01:08.070000	68.07	00:00:07.270000	7.27	00:01:00.800000	60.8		3.71702	4.69914	2.15404	4.2432	2.88951	4.09498	4.01072	3.20814
	14	00:01:09.100000	69.1	00:00:07.270000	7.27	00:01:01.830000	61.83		6.98302	5.65714	4.26804	2.9932	3.92951	3.64798	4.63472	3.05614
	15	00:01:10.590000	70.59	00:00:07.270000	7.27	00:01:03.320000	63.32		3.24202	5.22214	5.35804	5.0632	2.18951	4.31898	3.71172	4.62414
	16	00:01:12.010000	72.01	00:00:07.270000	7.27	00:01:04.740000	64.74		4.45802	5.56714	5.40604	4.2152	3.81451	4.14098	3.63272	2.73614
	17	00:01:15.520000	75.52	00:00:07.270000	7.27	00:01:08.250000	68.25		3.65402	4.73714	3.75104	4.1372	4.62351	3.23498	2.02972	2.90114
	18	00:01:20.140000	80.14	00:00:07.270000	7.27	00:01:12.870000	72.87		6.50902	4.53814	5.22204	4.2872	3.74051	2.40798	3.65472	2.94414
	19	00:01:22.380000	82.38	00:00:07.270000	7.27	00:01:15.110000	75.11		3.95002	5.29914	3.15704	3.2882	3.77251	2.74498	3.23872	3.40014
	20	00:01:40.240000	100.24	00:00:07.270000	7.27	00:01:32.970000	92.97		4.10302	4.66014	3.00104	4.3212	3.85751	4.26998	4.42972	4.37514
	21	00:01:41	101	00:00:07.270000	7.27	00:01:33.730000	93.73		3.16102	2.84114	3.15604	2.0512	4.39051	4.36698	3.44372	2.71114
	22	00:03:30.520000	210.52	00:00:07.270000	7.27	00:03:23.250000	203.25		4.21802	5.72914	6.11104	4.0152	2.66051	3.10098	4.07772	2.94814
						Average	57.7895		0.999023	4.29714	3.46704	4.2012	3.82451	3.44598	3.78072	3.89214
						SD	39.7449		5.88202	5.06914	4.24604	2.2662	1.96951	4.26098	2.82172	3.91214
	Water saline virgin								2.77502	4.34914	3.56704	3.8712	5.70651	3.07798	3.67072	5.46051
	Individual	F=Time to feeding (mm:ss.0)	F=Time to feeding (s)	H=Time of host presentation (mm:ss.0)	H=Time of host presentation (s)	ΔF=F-H: Latency to feeding (mm:ss.0)	ΔF=F-H: Latency to feeding (s)		2.73302	4.71114	4.26904	4.0072	2.81951	3.58398	2.68972	3.13614
	1	00:00:19.500000	19.5	00:00:08.250000	8.25	00:00:11.250000	11.25		5.13502	4.83914	3.79304	4.5322	3.98751	3.14098	2.70572	3.45714
	2	00:00:22.590000	22.59	00:00:08.250000	8.25	00:00:14.340000	14.34		2.38002	4.01714	2.42504	5.2012	3.16651	4.06798	2.18172	2.84614
	3	00:00:37.430000	37.43	00:00:08.250000	8.25	00:00:29.180000	29.18		4.76302	5.10214	4.77004	4.9192	2.29151	3.90498	2.35672	3.41214
	4	00:00:41.110000	41.11	00:00:08.250000	8.25	00:00:32.860000	32.86		3.50102	4.64614	4.24204	4.4022	2.97351	4.57598	3.44072	3.48514
	5	00:00:48.220000	48.22	00:00:08.250000	8.25	00:00:39.970000	39.97		2.91302	3.51714	3.98004	4.1592	3.78651	3.90498	3.28072	1.64514
	6	00:00:59.530000	59.53	00:00:08.250000	8.25	00:00:51.280000	51.28		3.88302	4.46914	4.03504	4.0792	3.53851	5.35798	3.93972	2.13914
	7	00:01:04.220000	64.22	00:00:08.250000	8.25	00:00:55.970000	55.97		4.84302	3.89814	4.51504	3.7902	4.79451	3.56898	3.03772	2.42214
	8	00:01:08.450000	68.45	00:00:08.250000	8.25	00:01:00.200000	60.2		4.54302	5.52914	3.35304	3.1262	3.51551	3.16698	3.60072	3.20714
	9	00:01:10.360000	70.36	00:00:08.250000	8.25	00:01:02.110000	62.11		4.10302	5.61814	4.54104	4.4342	3.74051	3.81298	2.54372	3.40514
	10	00:01:20.590000	80.59	00:00:08.250000	8.25	00:01:12.340000	72.34		5.51602	2.94314	4.50304	3.9912	4.32951	3.56598	3.10072	3.24414
	11	00:01:22.090000	82.09	00:00:08.250000	8.25	00:01:13.840000	73.84		5.30402	4.14914	4.53404	3.6192	2.84951	3.38898	2.56172	3.63714
	12	00:01:28.180000	88.18	00:00:08.250000	8.25	00:01:19.930000	79.93		5.37902	4.25914	4.73804	4.5022	4.45351	1.40698	3.62872	2.90214
	13	00:02:07.580000	127.58	00:00:08.250000	8.25	00:01:59.330000	119.33		3.68602	4.56514	2.58804	4.2172	3.88751	3.25798	3.64272	2.70414
	14	00:02:09.280000	129.28	00:00:08.250000	8.25	00:02:01.030000	121.03		4.46802	6.53714	4.46704	3.3922	4.31351	4.08398	2.98272	4.12714
	15	00:02:13.150000	133.15	00:00:08.250000	8.25	00:02:04.900000	124.9		5.41302	4.70214	3.94304	3.8942	4.23151	4.71998	2.40472	2.85414
	16	00:02:43.150000	163.15	00:00:08.250000	8.25	00:02:34.900000	154.9		4.49502	3.22414	4.72104	5.4302	4.43651	4.73098	3.57572	2.97914
	17	00:03:56.540000	236.54	00:00:08.250000	8.25	00:03:48.290000	228.29		3.92602	4.73314	4.97304	5.2312	3.57451	3.46898	3.98272	3.23114
	18	00:03:57.260000	237.26	00:00:08.250000	8.25	00:03:49.010000	229.01		3.01302	5.31414	3.86004	2.8942	5.44651	3.52198	3.51472	3.12914
	19	00:04:12.200000	252.2	00:00:08.250000	8.25	00:04:03.950000	243.95		4.93802	5.00014	4.86604	1.9322	4.58151	3.22498	3.76072	1.71214
	20	00:04:31.360000	271.36	00:00:08.250000	8.25	00:04:23.110000	263.11		4.42302	4.21214	3.50004	3.6492	5.40151	3.87898	3.77772	3.62414
	21	00:04:42.070000	282.07	00:00:08.250000	8.25	00:04:33.820000	273.82		6.15802	4.35614	4.09604	5.2202	2.99551	4.07298	4.24072	2.35614
	22	00:05:04.090000	304.09	00:00:08.250000	8.25	00:04:55.840000	295.84		4.67502	5.08014	3.47404	2.6282	4.38651	3.07498	3.78472	2.51314
						Average	119.884		6.15302	5.42014	1.88404	2.8792	4.39451	5.35298	3.02372	3.83914
						SD	93.1645		2.34602	4.12814	3.27804	4.7792	4.11451	3.67898	2.82272	3.32514
	Water MAG virgin								5.37802	5.26714	4.56104	3.8712	4.61551	2.27198	3.32672	3.95614
	Individual	F=Time to feeding (mm:ss.0)	F=Time to feeding (s)	H=Time of host presentation (mm:ss.0)	H=Time of host presentation (s)	ΔF=F-H: Latency to feeding (mm:ss.0)	ΔF=F-H: Latency to feeding (s)		5.75802	4.21814	3.02804	5.6592	3.17651	3.00598	3.24572	3.30714
	1	00:01:00.120000	60.12	00:00:07.380000	7.38	00:00:52.740000	52.74		5.31202	5.00114		3.8312	2.94751	1.30798	3.43672	2.22914
	2	00:01:17.530000	77.53	00:00:07.380000	7.38	00:01:10.150000	70.15		4.88302	3.34514		4.6372	2.50051	3.73498	3.31872	3.96514
	3	00:01:52.430000	112.43	00:00:07.380000	7.38	00:01:45.050000	105.05		4.88302	5.37814		5.6712	3.54751	3.35998	3.31372	3.36314
	4	00:01:54.070000	114.07	00:00:07.380000	7.38	00:01:46.690000	106.69		4.92002	5.35814		3.8882	4.58651	4.02698	3.71872	1.95314
	5	00:02:07.290000	127.29	00:00:07.380000	7.38	00:01:59.910000	119.91		5.38002	4.15614		1.0182	4.11851	3.24198	2.52672	2.69814
	6	00:02:20.070000	140.07	00:00:07.380000	7.38	00:02:12.690000	132.69		4.48202	1.01714			2.35451	3.38098	2.36372	3.85014
	7	00:02:43.180000	163.18	00:00:07.380000	7.38	00:02:35.800000	155.8		2.33402	0.745143			3.02551	2.72298	2.76872	3.46114
						Average	106.147		4.58702	0.469143			3.16951	2.59898	3.62272	3.06314
						SD	35.3765		5.80302				3.62451	2.72198	3.06372	3.72214
	Sugar virgin								2.73602				4.56951	3.94998	3.12772	3.81514
	Individual	F=Time to feeding (mm:ss.0)	F=Time to feeding (s)	H=Time of host presentation (mm:ss.0)	H=Time of host presentation (s)	ΔF=F-H: Latency to feeding (mm:ss.0)	ΔF=F-H: Latency to feeding (s)		4.82902				3.70551	3.24598	4.28172	3.75814
	1	00:01:05	65	00:00:09.110000	9.11	00:00:55.890000	55.89		6.19802				4.46651	2.64198	3.82772	3.83814
	2	00:02:58.320000	178.32	00:00:09.100000	9.11	00:02:49.220000	169.22		5.28602				2.96951	3.97398	3.00572	2.60314
						Average	112.555		0.00602299				4.52351	1.44598	1.35172	2.88814
						SD	80.1364		1.59702				3.96651	2.88598	0.48772	3.10114
	Sugar mated								0.265023				3.93351	3.64498		2.63814
	Individual	F=Time to feeding (mm:ss.0)	F=Time to feeding (s)	H=Time of host presentation (mm:ss.0)	H=Time of host presentation (s)	ΔF=F-H: Latency to feeding (mm:ss.0)	ΔF=F-H: Latency to feeding (s)		0.974023				0.45751	2.30698		0.978139
	1	00:00:13.240000	13.24	00:00:08.380000	8.38	00:00:04.860000	4.86		0.080023					2.51098		0.0121386
	2	00:00:15.550000	15.55	00:00:08.380000	8.38	00:00:07.170000	7.17							4.34898		-0.221861
	3	00:00:19.270000	19.27	00:00:08.380000	8.38	00:00:10.890000	10.89							3.10398		0.389139
	4	00:00:20.170000	20.17	00:00:08.380000	8.38	00:00:11.790000	11.79							3.03398
	5	00:00:21.010000	21.01	00:00:08.380000	8.38	00:00:12.630000	12.63							2.60898
	6	00:00:25.580000	25.58	00:00:08.380000	8.38	00:00:17.200000	17.2							2.66898
	7	00:00:26.450000	26.45	00:00:08.380000	8.38	00:00:18.070000	18.07							3.64298
	8	00:00:29.480000	29.48	00:00:08.380000	8.38	00:00:21.100000	21.1							4.76998
	9	00:00:31.580000	31.58	00:00:08.380000	8.38	00:00:23.200000	23.2							5.26798
	10	00:00:38.330000	38.33	00:00:08.380000	8.38	00:00:29.950000	29.95							4.18298
	11	00:00:42.100000	42.1	00:00:08.380000	8.38	00:00:33.720000	33.72							2.45998
	12	00:01:23.590000	83.59	00:00:08.380000	8.38	00:01:15.210000	75.21							0.966979
	13	00:02:25.520000	145.52	00:00:08.380000	8.38	00:02:17.140000	137.14							1.56198
	14	00:02:33.520000	153.52	00:00:08.380000	8.38	00:02:25.140000	145.14	Average	4.18872	4.49009	3.82323	3.79837	3.80421	3.62009	3.42074	3.20793
						Average	39.1479	SD	1.40886	1.13681	1.13947	0.997945	0.852094	0.856755	0.794502	0.930958
						SD	46.5798
	Sugar saline virgin
	Individual	F=Time to feeding (mm:ss.0)	F=Time to feeding (s)	H=Time of host presentation (mm:ss.0)	H=Time of host presentation (s)	ΔF=F-H: Latency to feeding (mm:ss.0)	ΔF=F-H: Latency to feeding (s)
	1	00:00:38.250000	38.25	00:00:08.370000	8.37	00:00:29.880000	29.88
	2	00:01:11.380000	71.38	00:00:08.370000	8.37	00:01:03.010000	63.01
	3	00:01:59.130000	119.13	00:00:08.370000	8.37	00:01:50.760000	110.76
	4	00:02:48.510000	168.51	00:00:08.370000	8.37	00:02:40.140000	160.14
	5	00:04:56.240000	296.24	00:00:08.370000	8.37	00:04:47.870000	287.87
						Average	130.332
						SD	100.887
	Sugar MAG virgin
	Individual	F=Time to feeding (mm:ss.0)	F=Time to feeding (s)	H=Time of host presentation (mm:ss.0)	H=Time of host presentation (s)	ΔF=F-H: Latency to feeding (mm:ss.0)	ΔF=F-H: Latency to feeding (s)
	1	N/A	N/A	00:00:09.470000	9.47	#VALUE!	#VALUE!
						Average	#VALUE!
						SD	#VALUE!
	Trial 2
	Water virgin
	Individual	F=Time to feeding (mm:ss.0)	F=Time to feeding (s)	H=Time of host presentation (mm:ss.0)	H=Time of host presentation (s)	ΔF=F-H: Latency to feeding (mm:ss.0)	ΔF=F-H: Latency to feeding (s)
	1	00:00:12.030000	12.03	00:00:09.130000	9.13	00:00:02.900000	2.9
	2	00:00:14.100000	14.1	00:00:09.130000	9.13	00:00:04.970000	4.97
	3	00:00:17.240000	17.24	00:00:09.130000	9.13	00:00:08.110000	8.11
	4	00:00:19.250000	19.25	00:00:09.130000	9.13	00:00:10.120000	10.12
	5	00:00:21.420000	21.42	00:00:09.130000	9.13	00:00:12.290000	12.29
	6	00:00:23	23	00:00:09.130000	9.13	00:00:13.870000	13.87
	7	00:00:23.560000	23.56	00:00:09.130000	9.13	00:00:14.430000	14.43
	8	00:00:24.160000	24.16	00:00:09.130000	9.13	00:00:15.030000	15.03
	9	00:00:25.170000	25.17	00:00:09.130000	9.13	00:00:16.040000	16.04
	10	00:00:26.510000	26.51	00:00:09.130000	9.13	00:00:17.380000	17.38
	11	00:00:31.250000	31.25	00:00:09.130000	9.13	00:00:22.120000	22.12
	12	00:00:33.330000	33.33	00:00:09.130000	9.13	00:00:24.200000	24.2
	13	00:00:47.150000	47.15	00:00:09.130000	9.13	00:00:38.020000	38.02
	14	00:00:47.170000	47.17	00:00:09.130000	9.13	00:00:38.040000	38.04
	15	00:00:51.300000	51.3	00:00:09.130000	9.13	00:00:42.170000	42.17
	16	00:00:56.220000	56.22	00:00:09.130000	9.13	00:00:47.090000	47.09
	17	00:01:05.230000	65.23	00:00:09.130000	9.13	00:00:56.100000	56.1
	18	00:01:07.590000	67.59	00:00:09.130000	9.13	00:00:58.460000	58.46
	19	00:01:10.020000	70.02	00:00:09.130000	9.13	00:01:00.890000	60.89
	20	00:01:17.410000	77.41	00:00:09.130000	9.13	00:01:08.280000	68.28
	21	00:01:18.590000	78.59	00:00:09.130000	9.13	00:01:09.460000	69.46
	22	00:01:20.020000	80.02	00:00:09.130000	9.13	00:01:10.890000	70.89
	23	00:01:28.130000	88.13	00:00:09.130000	9.13	00:01:19	79
	24	00:01:30.390000	90.39	00:00:09.130000	9.13	00:01:21.260000	81.26
	25	00:01:34.400000	94.4	00:00:09.130000	9.13	00:01:25.270000	85.27
	26	00:01:36.010000	96.01	00:00:09.130000	9.13	00:01:26.880000	86.88
	27	00:01:55.230000	115.23	00:00:09.130000	9.13	00:01:46.100000	106.1
	28	00:02:43.370000	163.37	00:00:09.130000	9.13	00:02:34.240000	154.24
	29	00:02:45.450000	165.45	00:00:09.130000	9.13	00:02:36.320000	156.32
	30	00:02:48.230000	168.23	00:00:09.130000	9.13	00:02:39.100000	159.1
	31	00:02:59.440000	179.44	00:00:09.130000	9.13	00:02:50.310000	170.31
	32	00:03:00.250000	180.25	00:00:09.130000	9.13	00:02:51.120000	171.12
	33	00:03:01.210000	181.21	00:00:09.130000	9.13	00:02:52.080000	172.08
	34	00:03:18.150000	198.15	00:00:09.130000	9.13	00:03:09.020000	189.02
	35	00:03:18.270000	198.27	00:00:09.130000	9.13	00:03:09.140000	189.14
	36	00:04:06.380000	246.38	00:00:09.130000	9.13	00:03:57.250000	237.25
	37	00:04:42.450000	282.45	00:00:09.130000	9.13	00:04:33.320000	273.32
	38	00:05:08.420000	308.42	00:00:09.130000	9.13	00:04:59.290000	299.29
						Average	87.3832
						SD	79.9581
	Water mated
	Individual	F=Time to feeding (mm:ss.0)	F=Time to feeding (s)	H=Time of host presentation (mm:ss.0)	H=Time of host presentation (s)	ΔF=F-H: Latency to feeding (mm:ss.0)	ΔF=F-H: Latency to feeding (s)
	1	00:00:12.040000	12.04	00:00:08.350000	8.35	00:00:03.690000	3.69
	2	00:00:16	16	00:00:08.350000	8.35	00:00:07.650000	7.65
	3	00:00:17.480000	17.48	00:00:08.350000	8.35	00:00:09.130000	9.13
	4	00:00:17.580000	17.58	00:00:08.350000	8.35	00:00:09.230000	9.23
	5	00:00:23.280000	23.28	00:00:08.350000	8.35	00:00:14.930000	14.93
	6	00:00:31.070000	31.07	00:00:08.350000	8.35	00:00:22.720000	22.72
	7	00:00:32.440000	32.44	00:00:08.350000	8.35	00:00:24.090000	24.09
	8	00:00:37.220000	37.22	00:00:08.350000	8.35	00:00:28.870000	28.87
	9	00:00:38.250000	38.25	00:00:08.350000	8.35	00:00:29.900000	29.9
	10	00:00:41.580000	41.58	00:00:08.350000	8.35	00:00:33.230000	33.23
	11	00:00:50.110000	50.11	00:00:08.350000	8.35	00:00:41.760000	41.76
	12	00:00:52.300000	52.3	00:00:08.350000	8.35	00:00:43.950000	43.95
	13	00:00:52.350000	52.35	00:00:08.350000	8.35	00:00:44	44
	14	00:01:02.180000	62.18	00:00:08.350000	8.35	00:00:53.830000	53.83
	15	00:01:04.350000	64.35	00:00:08.350000	8.35	00:00:56	56
	16	00:01:06.370000	66.37	00:00:08.350000	8.35	00:00:58.020000	58.02
	17	00:01:06.400000	66.4	00:00:08.350000	8.35	00:00:58.050000	58.05
	18	00:01:09.330000	69.33	00:00:08.350000	8.35	00:01:00.980000	60.98
	19	00:01:12.540000	72.54	00:00:08.350000	8.35	00:01:04.190000	64.19
	20	00:01:16.480000	76.48	00:00:08.350000	8.35	00:01:08.130000	68.13
	21	00:01:18.460000	78.46	00:00:08.350000	8.35	00:01:10.110000	70.11
	22	00:01:30.320000	90.32	00:00:08.350000	8.35	00:01:21.970000	81.97
	23	00:01:31.500000	91.5	00:00:08.350000	8.35	00:01:23.150000	83.15
	24	00:01:48.550000	108.55	00:00:08.350000	8.35	00:01:40.200000	100.2
	25	00:02:09.090000	129.09	00:00:08.350000	8.35	00:02:00.740000	120.74
	26	00:03:06.510000	186.51	00:00:08.350000	8.35	00:02:58.160000	178.16
	27	00:03:07.500000	187.5	00:00:08.350000	8.35	00:02:59.150000	179.15
	28	00:03:09.070000	189.07	00:00:08.350000	8.35	00:03:00.720000	180.72
	29	00:03:09.570000	189.57	00:00:08.350000	8.35	00:03:01.220000	181.22
	30	00:03:10.350000	190.35	00:00:08.350000	8.35	00:03:02	182
	31	00:03:12.130000	192.13	00:00:08.350000	8.35	00:03:03.780000	183.78
	32	00:03:29.130000	209.13	00:00:08.350000	8.35	00:03:20.780000	200.78
	33	00:03:39.470000	219.47	00:00:08.350000	8.35	00:03:31.120000	211.12
	34	00:04:25.260000	265.26	00:00:08.350000	8.35	00:04:16.910000	256.91
						Average	86.54
						SD	71.9661
	Water saline virgin
	Individual	F=Time to feeding (mm:ss.0)	F=Time to feeding (s)	H=Time of host presentation (mm:ss.0)	H=Time of host presentation (s)	ΔF=F-H: Latency to feeding (mm:ss.0)	ΔF=F-H: Latency to feeding (s)
	1	00:00:14.090000	14.09	00:00:08.300000	8.3	00:00:05.790000	5.79
	2	00:00:17.520000	17.52	00:00:08.300000	8.3	00:00:09.220000	9.22
	3	00:00:25.070000	25.07	00:00:08.300000	8.3	00:00:16.770000	16.77
	4	00:00:30.060000	30.06	00:00:08.300000	8.3	00:00:21.760000	21.76
	5	00:00:33.390000	33.39	00:00:08.300000	8.3	00:00:25.090000	25.09
	6	00:00:34.510000	34.51	00:00:08.300000	8.3	00:00:26.210000	26.21
	7	00:00:36.100000	36.1	00:00:08.300000	8.3	00:00:27.800000	27.8
	8	00:00:37.150000	37.15	00:00:08.300000	8.3	00:00:28.850000	28.85
	9	00:00:39.150000	39.15	00:00:08.300000	8.3	00:00:30.850000	30.85
	10	00:00:41.040000	41.04	00:00:08.300000	8.3	00:00:32.740000	32.74
	11	00:00:51.030000	51.03	00:00:08.300000	8.3	00:00:42.730000	42.73
	12	00:00:55.330000	55.33	00:00:08.300000	8.3	00:00:47.030000	47.03
	13	00:01:01.540000	61.54	00:00:08.300000	8.3	00:00:53.240000	53.24
	14	00:02:35.300000	155.3	00:00:08.300000	8.3	00:02:27	147
	15	00:03:02.380000	182.38	00:00:08.300000	8.3	00:02:54.080000	174.08
	16	00:04:19.410000	259.41	00:00:08.300000	8.3	00:04:11.110000	251.11
	17	00:04:37.280000	277.28	00:00:08.300000	8.3	00:04:28.980000	268.98
	18	00:04:43.230000	283.23	00:00:08.300000	8.3	00:04:34.930000	274.93
	19	00:04:57.260000	297.26	00:00:08.300000	8.3	00:04:48.960000	288.96
	20	00:05:03.430000	303.43	00:00:08.300000	8.3	00:04:55.130000	295.13
	21	00:05:07.120000	307.12	00:00:08.300000	8.3	00:04:58.820000	298.82
						Average	103.413
						SD	110.575
	Water MAG virgin
	Individual	F=Time to feeding (mm:ss.0)	F=Time to feeding (s)	H=Time of host presentation (mm:ss.0)	H=Time of host presentation (s)	ΔF=F-H: Latency to feeding (mm:ss.0)	ΔF=F-H: Latency to feeding (s)
	1	00:01:05.140000	65.14	00:00:08.330000	8.33	00:00:56.810000	56.81
	2	00:01:27.450000	87.45	00:00:08.330000	8.33	00:01:19.120000	79.12
	3	00:01:40.450000	100.45	00:00:08.330000	8.33	00:01:32.120000	92.12
	4	00:03:03.320000	183.32	00:00:08.330000	8.33	00:02:54.990000	174.99
	5	00:03:24.060000	204.06	00:00:08.330000	8.33	00:03:15.730000	195.73
	6	00:04:45.580000	285.58	00:00:08.330000	8.33	00:04:37.250000	277.25
	7	00:04:56.040000	296.04	00:00:08.330000	8.33	00:04:47.710000	287.71
						Average	166.247
						SD	94.0594
	Sugar virgin
	Individual	F=Time to feeding (mm:ss.0)	F=Time to feeding (s)	H=Time of host presentation (mm:ss.0)	H=Time of host presentation (s)	ΔF=F-H: Latency to feeding (mm:ss.0)	ΔF=F-H: Latency to feeding (s)
	1	00:00:13.140000	13.14	00:00:11.370000	11.37	00:00:01.770000	1.77
	2	00:00:21.090000	21.09	00:00:11.370000	11.37	00:00:09.720000	9.72
	3	00:00:21.460000	21.46	00:00:11.370000	11.37	00:00:10.090000	10.09
	4	00:00:23.250000	23.25	00:00:11.370000	11.37	00:00:11.880000	11.88
	5	00:00:27.310000	27.31	00:00:11.370000	11.37	00:00:15.940000	15.94
	6	00:00:31.570000	31.57	00:00:11.370000	11.37	00:00:20.200000	20.2
	7	00:00:34	34	00:00:11.370000	11.37	00:00:22.630000	22.63
	8	00:00:40.300000	40.3	00:00:11.370000	11.37	00:00:28.930000	28.93
	9	00:00:41.400000	41.4	00:00:11.370000	11.37	00:00:30.030000	30.03
	10	00:01:37.450000	97.45	00:00:11.370000	11.37	00:01:26.080000	86.08
	11	00:01:47.020000	107.02	00:00:11.370000	11.37	00:01:35.650000	95.65
	12	00:01:51.050000	111.05	00:00:11.370000	11.37	00:01:39.680000	99.68
	13	00:01:58.010000	118.01	00:00:11.370000	11.37	00:01:46.640000	106.64
	14	00:02:00.590000	120.59	00:00:11.370000	11.37	00:01:49.220000	109.22
	15	00:02:02.560000	122.56	00:00:11.370000	11.37	00:01:51.190000	111.19
	16	00:02:10.200000	130.2	00:00:11.370000	11.37	00:01:58.830000	118.83
	17	00:02:42.150000	162.15	00:00:11.370000	11.37	00:02:30.780000	150.78
	18	00:02:45.200000	165.2	00:00:11.370000	11.37	00:02:33.830000	153.83
	19	00:02:45.550000	165.55	00:00:11.370000	11.37	00:02:34.180000	154.18
	20	00:02:46.220000	166.22	00:00:11.370000	11.37	00:02:34.850000	154.85
	21	00:02:48.320000	168.32	00:00:11.370000	11.37	00:02:36.950000	156.95
	22	00:02:48.400000	168.4	00:00:11.370000	11.37	00:02:37.030000	157.03
	23	00:02:49.040000	169.04	00:00:11.370000	11.37	00:02:37.670000	157.67
	24	00:02:50.340000	170.34	00:00:11.370000	11.37	00:02:38.970000	158.97
	25	00:03:02.110000	182.11	00:00:11.370000	11.37	00:02:50.740000	170.74
	26	00:03:06.550000	186.55	00:00:11.370000	11.37	00:02:55.180000	175.18
	27	00:03:09.120000	189.12	00:00:11.370000	11.37	00:02:57.750000	177.75
	28	00:03:24.530000	204.53	00:00:11.370000	11.37	00:03:13.160000	193.16
	29	00:03:27.220000	207.22	00:00:11.370000	11.37	00:03:15.850000	195.85
	30	00:04:05.330000	245.33	00:00:11.370000	11.37	00:03:53.960000	233.96
						Average	108.979
						SD	69.1451
	Sugar mated
	Individual	F=Time to feeding (mm:ss.0)	F=Time to feeding (s)	H=Time of host presentation (mm:ss.0)	H=Time of host presentation (s)	ΔF=F-H: Latency to feeding (mm:ss.0)	ΔF=F-H: Latency to feeding (s)
	1	00:00:10.480000	10.48	00:00:10.370000	10.37	00:00:00.110000	0.11
	2	00:00:13.250000	13.25	00:00:10.370000	10.37	00:00:02.880000	2.88
	3	00:00:17.280000	17.28	00:00:10.370000	10.37	00:00:06.910000	6.91
	4	00:00:17.370000	17.37	00:00:10.370000	10.37	00:00:07	7
	5	00:00:21.200000	21.2	00:00:10.370000	10.37	00:00:10.830000	10.83
	6	00:00:27.420000	27.42	00:00:10.370000	10.37	00:00:17.050000	17.05
	7	00:00:33.360000	33.36	00:00:10.370000	10.37	00:00:22.990000	22.99
	8	00:00:35.470000	35.47	00:00:10.370000	10.37	00:00:25.100000	25.1
	9	00:00:35.550000	35.55	00:00:10.370000	10.37	00:00:25.180000	25.18
	10	00:00:40.150000	40.15	00:00:10.370000	10.37	00:00:29.780000	29.78
	11	00:00:44.120000	44.12	00:00:10.370000	10.37	00:00:33.750000	33.75
	12	00:00:56.510000	56.51	00:00:10.370000	10.37	00:00:46.140000	46.14
	13	00:01:06.180000	66.18	00:00:10.370000	10.37	00:00:55.810000	55.81
	14	00:01:18.280000	78.28	00:00:10.370000	10.37	00:01:07.910000	67.91
	15	00:01:18.350000	78.35	00:00:10.370000	10.37	00:01:07.980000	67.98
	16	00:01:40.490000	100.49	00:00:10.370000	10.37	00:01:30.120000	90.12
	17	00:01:42.240000	102.24	00:00:10.370000	10.37	00:01:31.870000	91.87
	18	00:01:52.270000	112.27	00:00:10.370000	10.37	00:01:41.900000	101.9
	19	00:01:56.460000	116.46	00:00:10.370000	10.37	00:01:46.090000	106.09
	20	00:02:18.310000	138.31	00:00:10.370000	10.37	00:02:07.940000	127.94
	21	00:02:31	151	00:00:10.370000	10.37	00:02:20.630000	140.63
	22	00:03:16.210000	196.21	00:00:10.370000	10.37	00:03:05.840000	185.84
	23	00:03:18.500000	198.5	00:00:10.370000	10.37	00:03:08.130000	188.13
	24	00:04:19.320000	259.32	00:00:10.370000	10.37	00:04:08.950000	248.95
	25	00:04:33.380000	273.38	00:00:10.370000	10.37	00:04:23.010000	263.01
	26	00:04:35.090000	275.09	00:00:10.370000	10.37	00:04:24.720000	264.72
	27	00:04:35.560000	275.56	00:00:10.370000	10.37	00:04:25.190000	265.19
	28	00:04:42.120000	282.12	00:00:10.370000	10.37	00:04:31.750000	271.75
	29	00:04:45.520000	285.52	00:00:10.370000	10.37	00:04:35.150000	275.15
	30	00:04:57.110000	297.11	00:00:10.370000	10.37	00:04:46.740000	286.74
	31	00:05:00.050000	300.05	00:00:10.370000	10.37	00:04:49.680000	289.68
						Average	116.682
						SD	104.606
	Sugar saline virgin
	Individual	F=Time to feeding (mm:ss.0)	F=Time to feeding (s)	H=Time of host presentation (mm:ss.0)	H=Time of host presentation (s)	ΔF=F-H: Latency to feeding (mm:ss.0)	ΔF=F-H: Latency to feeding (s)
	1	00:00:37.420000	37.42	00:00:09.150000	9.15	00:00:28.270000	28.27
	2	00:00:45.240000	45.24	00:00:09.150000	9.15	00:00:36.090000	36.09
	3	00:00:46.450000	46.45	00:00:09.150000	9.15	00:00:37.300000	37.3
	4	00:00:49.260000	49.26	00:00:09.150000	9.15	00:00:40.110000	40.11
	5	00:01:09.360000	69.36	00:00:09.150000	9.15	00:01:00.210000	60.21
	6	00:01:16.100000	76.1	00:00:09.150000	9.15	00:01:06.950000	66.95
	7	00:01:36.210000	96.21	00:00:09.150000	9.15	00:01:27.060000	87.06
	8	00:02:48.540000	168.54	00:00:09.150000	9.15	00:02:39.390000	159.39
	9	00:03:16.120000	196.12	00:00:09.150000	9.15	00:03:06.970000	186.97
	10	00:03:23.310000	203.31	00:00:09.150000	9.15	00:03:14.160000	194.16
	11	00:03:26.230000	206.23	00:00:09.150000	9.15	00:03:17.080000	197.08
						Average	99.4173
						SD	69.9776
	Sugar MAG virgin
	Individual	F=Time to feeding (mm:ss.0)	F=Time to feeding (s)	H=Time of host presentation (mm:ss.0)	H=Time of host presentation (s)	ΔF=F-H: Latency to feeding (mm:ss.0)	ΔF=F-H: Latency to feeding (s)
	1	00:00:25.200000	25.2	00:00:10.100000	10.1	00:00:15.100000	15.1
	2	00:00:31.140000	31.14	00:00:10.100000	10.1	00:00:21.040000	21.04
	3	00:00:43.070000	43.07	00:00:10.100000	10.1	00:00:32.970000	32.97
	4	00:03:13.400000	193.4	00:00:10.100000	10.1	00:03:03.300000	183.3
	5	00:03:20.550000	200.55	00:00:10.100000	10.1	00:03:10.450000	190.45
	6	00:03:23.210000	203.21	00:00:10.100000	10.1	00:03:13.110000	193.11
	7	00:04:32.230000	272.23	00:00:10.100000	10.1	00:04:22.130000	262.13
	8	00:04:35.280000	275.28	00:00:10.100000	10.1	00:04:25.180000	265.18
						Average	145.41
						SD	106.099
	Trial 3
	Water virgin
	Individual	F=Time to feeding (mm:ss.0)	F=Time to feeding (s)	H=Time of host presentation (mm:ss.0)	H=Time of host presentation (s)	ΔF=F-H: Latency to feeding (mm:ss.0)	ΔF=F-H: Latency to feeding (s)
	1	00:00:17.050000	17.05	00:00:08.590000	8.59	00:00:08.460000	8.46
	2	00:00:17.300000	17.3	00:00:08.590000	8.59	00:00:08.710000	8.71
	3	00:00:19.060000	19.06	00:00:08.590000	8.59	00:00:10.470000	10.47
	4	00:00:19.550000	19.55	00:00:08.590000	8.59	00:00:10.960000	10.96
	5	00:00:20.360000	20.36	00:00:08.590000	8.59	00:00:11.770000	11.77
	6	00:00:20.370000	20.37	00:00:08.590000	8.59	00:00:11.780000	11.78
	7	00:00:20.390000	20.39	00:00:08.590000	8.59	00:00:11.800000	11.8
	8	00:00:20.400000	20.4	00:00:08.590000	8.59	00:00:11.810000	11.81
	9	00:00:21.300000	21.3	00:00:08.590000	8.59	00:00:12.710000	12.71
	10	00:00:21.490000	21.49	00:00:08.590000	8.59	00:00:12.900000	12.9
	11	00:00:22.210000	22.21	00:00:08.590000	8.59	00:00:13.620000	13.62
	12	00:00:24.510000	24.51	00:00:08.590000	8.59	00:00:15.920000	15.92
	13	00:00:27.370000	27.37	00:00:08.590000	8.59	00:00:18.780000	18.78
	14	00:00:34.400000	34.4	00:00:08.590000	8.59	00:00:25.810000	25.81
	15	00:00:37.040000	37.04	00:00:08.590000	8.59	00:00:28.450000	28.45
	16	00:00:44.150000	44.15	00:00:08.590000	8.59	00:00:35.560000	35.56
	17	00:00:49.150000	49.15	00:00:08.590000	8.59	00:00:40.560000	40.56
	18	00:00:49.160000	49.16	00:00:08.590000	8.59	00:00:40.570000	40.57
	19	00:00:51.150000	51.15	00:00:08.590000	8.59	00:00:42.560000	42.56
	20	00:01:08.030000	68.03	00:00:08.590000	8.59	00:00:59.440000	59.44
	21	00:01:17.460000	77.46	00:00:08.590000	8.59	00:01:08.870000	68.87
	22	00:02:01.260000	121.26	00:00:08.590000	8.59	00:01:52.670000	112.67
	23	00:02:11.150000	131.15	00:00:08.590000	8.59	00:02:02.560000	122.56
	24	00:02:34.470000	154.47	00:00:08.590000	8.59	00:02:25.880000	145.88
	25	00:02:35.290000	155.29	00:00:08.590000	8.59	00:02:26.700000	146.7
	26	00:02:37.170000	157.17	00:00:08.590000	8.59	00:02:28.580000	148.58
	27	00:02:38.520000	158.52	00:00:08.590000	8.59	00:02:29.930000	149.93
	28	00:02:58.250000	178.25	00:00:08.590000	8.59	00:02:49.660000	169.66
	29	00:03:18.370000	198.37	00:00:08.590000	8.59	00:03:09.780000	189.78
	30	00:03:25.010000	205.01	00:00:08.590000	8.59	00:03:16.420000	196.42
	31	00:03:39.300000	219.3	00:00:08.590000	8.59	00:03:30.710000	210.71
	32	00:03:42.340000	222.34	00:00:08.590000	8.59	00:03:33.750000	213.75
	33	00:03:49.460000	229.46	00:00:08.590000	8.59	00:03:40.870000	220.87
	34	00:03:53.010000	233.01	00:00:08.590000	8.59	00:03:44.420000	224.42
	35	00:04:00.460000	240.46	00:00:08.590000	8.59	00:03:51.870000	231.87
	36	00:04:01.080000	241.08	00:00:08.590000	8.59	00:03:52.490000	232.49
	37	00:04:05.380000	245.38	00:00:08.590000	8.59	00:03:56.790000	236.79
	38	00:04:06.240000	246.24	00:00:08.590000	8.59	00:03:57.650000	237.65
						Average	97.1642
						SD	88.1445
	Water mated
	Individual	F=Time to feeding (mm:ss.0)	F=Time to feeding (s)	H=Time of host presentation (mm:ss.0)	H=Time of host presentation (s)	ΔF=F-H: Latency to feeding (mm:ss.0)	ΔF=F-H: Latency to feeding (s)
	1	00:00:14.260000	14.26	00:00:10.030000	10.03	00:00:04.230000	4.23
	2	00:00:16.150000	16.15	00:00:10.030000	10.03	00:00:06.120000	6.12
	3	00:00:18.110000	18.11	00:00:10.030000	10.03	00:00:08.080000	8.08
	4	00:00:18.450000	18.45	00:00:10.030000	10.03	00:00:08.420000	8.42
	5	00:00:19.310000	19.31	00:00:10.030000	10.03	00:00:09.280000	9.28
	6	00:00:21.570000	21.57	00:00:10.030000	10.03	00:00:11.540000	11.54
	7	00:00:23.340000	23.34	00:00:10.030000	10.03	00:00:13.310000	13.31
	8	00:00:32.500000	32.5	00:00:10.030000	10.03	00:00:22.470000	22.47
	9	00:00:33.490000	33.49	00:00:10.030000	10.03	00:00:23.460000	23.46
	10	00:00:39.070000	39.07	00:00:10.030000	10.03	00:00:29.040000	29.04
	11	00:00:40.180000	40.18	00:00:10.030000	10.03	00:00:30.150000	30.15
	12	00:00:46.250000	46.25	00:00:10.030000	10.03	00:00:36.220000	36.22
	13	00:00:48.170000	48.17	00:00:10.030000	10.03	00:00:38.140000	38.14
	14	00:00:49.150000	49.15	00:00:10.030000	10.03	00:00:39.120000	39.12
	15	00:00:50.550000	50.55	00:00:10.030000	10.03	00:00:40.520000	40.52
	16	00:00:53.370000	53.37	00:00:10.030000	10.03	00:00:43.340000	43.34
	17	00:00:54.050000	54.05	00:00:10.030000	10.03	00:00:44.020000	44.02
	18	00:00:56.300000	56.3	00:00:10.030000	10.03	00:00:46.270000	46.27
	19	00:01:14.230000	74.23	00:00:10.030000	10.03	00:01:04.200000	64.2
	20	00:01:15.410000	75.41	00:00:10.030000	10.03	00:01:05.380000	65.38
	21	00:01:21.370000	81.37	00:00:10.030000	10.03	00:01:11.340000	71.34
	22	00:01:25.350000	85.35	00:00:10.030000	10.03	00:01:15.320000	75.32
	23	00:01:47.350000	107.35	00:00:10.030000	10.03	00:01:37.320000	97.32
	24	00:02:14.500000	134.5	00:00:10.030000	10.03	00:02:04.470000	124.47
						Average	39.6567
						SD	30.6952
	Water saline virgin
	Individual	F=Time to feeding (mm:ss.0)	F=Time to feeding (s)	H=Time of host presentation (mm:ss.0)	H=Time of host presentation (s)	ΔF=F-H: Latency to feeding (mm:ss.0)	ΔF=F-H: Latency to feeding (s)
	1	00:00:14.210000	14.21	00:00:08.310000	8.31	00:00:05.900000	5.9
	2	00:00:14.470000	14.47	00:00:08.310000	8.31	00:00:06.160000	6.16
	3	00:00:19.340000	19.34	00:00:08.310000	8.31	00:00:11.030000	11.03
	4	00:00:24.100000	24.1	00:00:08.310000	8.31	00:00:15.790000	15.79
	5	00:00:35.010000	35.01	00:00:08.310000	8.31	00:00:26.700000	26.7
	6	00:00:38.270000	38.27	00:00:08.310000	8.31	00:00:29.960000	29.96
	7	00:00:40.500000	40.5	00:00:08.310000	8.31	00:00:32.190000	32.19
	8	00:00:47.560000	47.56	00:00:08.310000	8.31	00:00:39.250000	39.25
	9	00:01:06	66	00:00:08.310000	8.31	00:00:57.690000	57.69
	10	00:01:17.090000	77.09	00:00:08.310000	8.31	00:01:08.780000	68.78
	11	00:01:20.190000	80.19	00:00:08.310000	8.31	00:01:11.880000	71.88
	12	00:01:59.330000	119.33	00:00:08.310000	8.31	00:01:51.020000	111.02
	13	00:02:16.190000	136.19	00:00:08.310000	8.31	00:02:07.880000	127.88
	14	00:02:32.300000	152.3	00:00:08.310000	8.31	00:02:23.990000	143.99
	15	00:02:50.120000	170.12	00:00:08.310000	8.31	00:02:41.810000	161.81
	16	00:03:51.280000	231.28	00:00:08.310000	8.31	00:03:42.970000	222.97
						Average	70.8125
						SD	64.7744
	Water MAG virgin
	Individual	F=Time to feeding (mm:ss.0)	F=Time to feeding (s)	H=Time of host presentation (mm:ss.0)	H=Time of host presentation (s)	ΔF=F-H: Latency to feeding (mm:ss.0)	ΔF=F-H: Latency to feeding (s)
	1	00:00:17.250000	17.25	00:00:08.390000	8.39	00:00:08.860000	8.86
	2	00:00:28.330000	28.33	00:00:08.390000	8.39	00:00:19.940000	19.94
	3	00:00:32.400000	32.4	00:00:08.390000	8.39	00:00:24.010000	24.01
	4	00:00:35.010000	35.01	00:00:08.390000	8.39	00:00:26.620000	26.62
	5	00:00:38.310000	38.31	00:00:08.390000	8.39	00:00:29.920000	29.92
	6	00:00:55.400000	55.4	00:00:08.390000	8.39	00:00:47.010000	47.01
	7	00:01:01.150000	61.15	00:00:08.390000	8.39	00:00:52.760000	52.76
	8	00:01:22.530000	82.53	00:00:08.390000	8.39	00:01:14.140000	74.14
	9	00:01:39.200000	99.2	00:00:08.390000	8.39	00:01:30.810000	90.81
	10	00:01:53.350000	113.35	00:00:08.390000	8.39	00:01:44.960000	104.96
	11	00:04:30.370000	270.37	00:00:08.390000	8.39	00:04:21.980000	261.98
	12	00:04:32.480000	272.48	00:00:08.390000	8.39	00:04:24.090000	264.09
						Average	83.7583
						SD	88.7291
	Sugar virgin
	Individual	F=Time to feeding (mm:ss.0)	F=Time to feeding (s)	H=Time of host presentation (mm:ss.0)	H=Time of host presentation (s)	ΔF=F-H: Latency to feeding (mm:ss.0)	ΔF=F-H: Latency to feeding (s)
	1	00:00:11.240000	11.24	00:00:09.290000	9.29	00:00:01.950000	1.95
	2	00:00:17.180000	17.18	00:00:09.290000	9.29	00:00:07.890000	7.89
	3	00:00:24.040000	24.04	00:00:09.290000	9.29	00:00:14.750000	14.75
	4	00:00:24.540000	24.54	00:00:09.290000	9.29	00:00:15.250000	15.25
	5	00:00:24.550000	24.55	00:00:09.290000	9.29	00:00:15.260000	15.26
	6	00:00:25.560000	25.56	00:00:09.290000	9.29	00:00:16.270000	16.27
	7	00:00:26.460000	26.46	00:00:09.290000	9.29	00:00:17.170000	17.17
	8	00:00:27.360000	27.36	00:00:09.290000	9.29	00:00:18.070000	18.07
	9	00:00:32.560000	32.56	00:00:09.290000	9.29	00:00:23.270000	23.27
	10	00:00:35.290000	35.29	00:00:09.290000	9.29	00:00:26	26
	11	00:00:35.580000	35.58	00:00:09.290000	9.29	00:00:26.290000	26.29
	12	00:00:38.500000	38.5	00:00:09.290000	9.29	00:00:29.210000	29.21
	13	00:00:39.080000	39.08	00:00:09.290000	9.29	00:00:29.790000	29.79
	14	00:00:40.320000	40.32	00:00:09.290000	9.29	00:00:31.030000	31.03
	15	00:00:41.170000	41.17	00:00:09.290000	9.29	00:00:31.880000	31.88
	16	00:00:43.120000	43.12	00:00:09.290000	9.29	00:00:33.830000	33.83
	17	00:00:45.520000	45.52	00:00:09.290000	9.29	00:00:36.230000	36.23
	18	00:00:46.210000	46.21	00:00:09.290000	9.29	00:00:36.920000	36.92
	19	00:00:46.280000	46.28	00:00:09.290000	9.29	00:00:36.990000	36.99
	20	00:00:54.340000	54.34	00:00:09.290000	9.29	00:00:45.050000	45.05
	21	00:00:57.120000	57.12	00:00:09.290000	9.29	00:00:47.830000	47.83
	22	00:01:22.340000	82.34	00:00:09.290000	9.29	00:01:13.050000	73.05
	23	00:01:30.030000	90.03	00:00:09.290000	9.29	00:01:20.740000	80.74
	24	00:01:35.460000	95.46	00:00:09.290000	9.29	00:01:26.170000	86.17
	25	00:01:39.540000	99.54	00:00:09.290000	9.29	00:01:30.250000	90.25
	26	00:01:43.220000	103.22	00:00:09.290000	9.29	00:01:33.930000	93.93
	27	00:01:46.360000	106.36	00:00:09.290000	9.29	00:01:37.070000	97.07
	28	00:03:11.040000	191.04	00:00:09.290000	9.29	00:03:01.750000	181.75
	29	00:03:13.180000	193.18	00:00:09.290000	9.29	00:03:03.890000	183.89
	30	00:03:38.300000	218.3	00:00:09.290000	9.29	00:03:29.010000	209.01
	31	00:03:45.290000	225.29	00:00:09.290000	9.29	00:03:36	216
						Average	59.7674
						SD	60.2477
	Sugar mated
	Individual	F=Time to feeding (mm:ss.0)	F=Time to feeding (s)	H=Time of host presentation (mm:ss.0)	H=Time of host presentation (s)	ΔF=F-H: Latency to feeding (mm:ss.0)	ΔF=F-H: Latency to feeding (s)
	1	00:00:16.310000	16.31	00:00:08.200000	8.2	00:00:08.110000	8.11
	2	00:00:29.580000	29.58	00:00:08.200000	8.2	00:00:21.380000	21.38
	3	00:00:38.300000	38.3	00:00:08.200000	8.2	00:00:30.100000	30.1
	4	00:00:58.180000	58.18	00:00:08.200000	8.2	00:00:49.980000	49.98
	5	00:00:58.590000	58.59	00:00:08.200000	8.2	00:00:50.390000	50.39
	6	00:01:08.460000	68.46	00:00:08.200000	8.2	00:01:00.260000	60.26
	7	00:01:48.300000	108.3	00:00:08.200000	8.2	00:01:40.100000	100.1
	8	00:01:52.170000	112.17	00:00:08.200000	8.2	00:01:43.970000	103.97
						Average	53.0363
						SD	34.6911
	Sugar saline virgin
	Individual	F=Time to feeding (mm:ss.0)	F=Time to feeding (s)	H=Time of host presentation (mm:ss.0)	H=Time of host presentation (s)	ΔF=F-H: Latency to feeding (mm:ss.0)	ΔF=F-H: Latency to feeding (s)
	1	00:00:13.520000	13.52	00:00:08.310000	8.31	00:00:05.210000	5.21
	2	00:00:13.570000	13.57	00:00:08.310000	8.31	00:00:05.260000	5.26
	3	00:00:18.480000	18.48	00:00:08.310000	8.31	00:00:10.170000	10.17
	4	00:00:19.530000	19.53	00:00:08.310000	8.31	00:00:11.220000	11.22
	5	00:00:20.200000	20.2	00:00:08.310000	8.31	00:00:11.890000	11.89
	6	00:00:22.120000	22.12	00:00:08.310000	8.31	00:00:13.810000	13.81
	7	00:00:28.480000	28.48	00:00:08.310000	8.31	00:00:20.170000	20.17
	8	00:00:29.350000	29.35	00:00:08.310000	8.31	00:00:21.040000	21.04
	9	00:00:29.560000	29.56	00:00:08.310000	8.31	00:00:21.250000	21.25
	10	00:00:31.580000	31.58	00:00:08.310000	8.31	00:00:23.270000	23.27
	11	00:00:35.150000	35.15	00:00:08.310000	8.31	00:00:26.840000	26.84
	12	00:00:35.270000	35.27	00:00:08.310000	8.31	00:00:26.960000	26.96
	13	00:00:37.280000	37.28	00:00:08.310000	8.31	00:00:28.970000	28.97
	14	00:00:38.510000	38.51	00:00:08.310000	8.31	00:00:30.200000	30.2
	15	00:00:40.470000	40.47	00:00:08.310000	8.31	00:00:32.160000	32.16
	16	00:00:45.530000	45.53	00:00:08.310000	8.31	00:00:37.220000	37.22
	17	00:00:52.110000	52.11	00:00:08.310000	8.31	00:00:43.800000	43.8
	18	00:00:55.250000	55.25	00:00:08.310000	8.31	00:00:46.940000	46.94
	19	00:02:14.160000	134.16	00:00:08.310000	8.31	00:02:05.850000	125.85
	20	00:02:21.400000	141.4	00:00:08.310000	8.31	00:02:13.090000	133.09
	21	00:02:37.060000	157.06	00:00:08.310000	8.31	00:02:28.750000	148.75
						Average	39.2414
						SD	42.1537
	Sugar MAG virgin
	Individual	F=Time to feeding (mm:ss.0)	F=Time to feeding (s)	H=Time of host presentation (mm:ss.0)	H=Time of host presentation (s)	ΔF=F-H: Latency to feeding (mm:ss.0)	ΔF=F-H: Latency to feeding (s)
	1	00:00:34.550000	34.55	00:00:08.560000	8.56	00:00:25.990000	25.99
	2	00:00:47.300000	47.3	00:00:08.560000	8.56	00:00:38.740000	38.74
	3	00:00:48.450000	48.45	00:00:08.560000	8.56	00:00:39.890000	39.89
						Average	34.8733
						SD	7.71465
	Trial 4
	Water virgin
	Individual	F=Time to feeding (mm:ss.0)	F=Time to feeding (s)	H=Time of host presentation (mm:ss.0)	H=Time of host presentation (s)	ΔF=F-H: Latency to feeding (mm:ss.0)	ΔF=F-H: Latency to feeding (s)
	1	00:00:09.310000	9.31	00:00:07.320000	7.32	00:00:01.990000	1.99
	2	00:00:09.450000	9.45	00:00:07.320000	7.32	00:00:02.130000	2.13
	3	00:00:11.350000	11.35	00:00:07.320000	7.32	00:00:04.030000	4.03
	4	00:00:13.490000	13.49	00:00:07.320000	7.32	00:00:06.170000	6.17
	5	00:00:14.560000	14.56	00:00:07.320000	7.32	00:00:07.240000	7.24
	6	00:00:15.580000	15.58	00:00:07.320000	7.32	00:00:08.260000	8.26
	7	00:00:18.460000	18.46	00:00:07.320000	7.32	00:00:11.140000	11.14
	8	00:00:20.360000	20.36	00:00:07.320000	7.32	00:00:13.040000	13.04
	9	00:00:21.010000	21.01	00:00:07.320000	7.32	00:00:13.690000	13.69
	10	00:00:23.350000	23.35	00:00:07.320000	7.32	00:00:16.030000	16.03
	11	00:00:24.080000	24.08	00:00:07.320000	7.32	00:00:16.760000	16.76
	12	00:00:24.480000	24.48	00:00:07.320000	7.32	00:00:17.160000	17.16
	13	00:00:26.130000	26.13	00:00:07.320000	7.32	00:00:18.810000	18.81
	14	00:00:26.550000	26.55	00:00:07.320000	7.32	00:00:19.230000	19.23
	15	00:00:30.050000	30.05	00:00:07.320000	7.32	00:00:22.730000	22.73
	16	00:00:30.370000	30.37	00:00:07.320000	7.32	00:00:23.050000	23.05
	17	00:00:37.160000	37.16	00:00:07.320000	7.32	00:00:29.840000	29.84
	18	00:00:40.020000	40.02	00:00:07.320000	7.32	00:00:32.700000	32.7
	19	00:00:41.190000	41.19	00:00:07.320000	7.32	00:00:33.870000	33.87
	20	00:00:43.170000	43.17	00:00:07.320000	7.32	00:00:35.850000	35.85
	21	00:00:44.010000	44.01	00:00:07.320000	7.32	00:00:36.690000	36.69
	22	00:00:51.570000	51.57	00:00:07.320000	7.32	00:00:44.250000	44.25
	23	00:00:54.440000	54.44	00:00:07.320000	7.32	00:00:47.120000	47.12
	24	00:01:01.330000	61.33	00:00:07.320000	7.32	00:00:54.010000	54.01
	25	00:01:08.090000	68.09	00:00:07.320000	7.32	00:01:00.770000	60.77
	26	00:01:08.380000	68.38	00:00:07.320000	7.32	00:01:01.060000	61.06
	27	00:01:16.240000	76.24	00:00:07.320000	7.32	00:01:08.920000	68.92
	28	00:01:17.260000	77.26	00:00:07.320000	7.32	00:01:09.940000	69.94
	29	00:01:20.510000	80.51	00:00:07.320000	7.32	00:01:13.190000	73.19
	30	00:03:05.280000	185.28	00:00:07.320000	7.32	00:02:57.960000	177.96
						Average	34.2543
						SD	34.7361
	Water mated
	Individual	F=Time to feeding (mm:ss.0)	F=Time to feeding (s)	H=Time of host presentation (mm:ss.0)	H=Time of host presentation (s)	ΔF=F-H: Latency to feeding (mm:ss.0)	ΔF=F-H: Latency to feeding (s)
	1	N/A	N/A	00:00:08.310000	8.31	#VALUE!	#VALUE!
						Average	#VALUE!
						SD	#VALUE!
	Water saline virgin
	Individual	F=Time to feeding (mm:ss.0)	F=Time to feeding (s)	H=Time of host presentation (mm:ss.0)	H=Time of host presentation (s)	ΔF=F-H: Latency to feeding (mm:ss.0)	ΔF=F-H: Latency to feeding (s)
	1	00:00:13.380000	13.38	00:00:07.530000	7.53	00:00:05.850000	5.85
	2	00:00:14.120000	14.12	00:00:07.530000	7.53	00:00:06.590000	6.59
	3	00:00:21.430000	21.43	00:00:07.530000	7.53	00:00:13.900000	13.9
	4	00:00:22.210000	22.21	00:00:07.530000	7.53	00:00:14.680000	14.68
	5	00:01:46.400000	106.4	00:00:07.530000	7.53	00:01:38.870000	98.87
						Average	27.978
						SD	39.8365
	Water MAG virgin
	Individual	F=Time to feeding (mm:ss.0)	F=Time to feeding (s)	H=Time of host presentation (mm:ss.0)	H=Time of host presentation (s)	ΔF=F-H: Latency to feeding (mm:ss.0)	ΔF=F-H: Latency to feeding (s)
	1	00:00:24.350000	24.35	00:00:08.350000	8.35	00:00:16	16
	2	00:00:25.310000	25.31	00:00:08.350000	8.35	00:00:16.960000	16.96
	3	00:00:55.410000	55.41	00:00:08.350000	8.35	00:00:47.060000	47.06
	4	00:01:14.340000	74.34	00:00:08.350000	8.35	00:01:05.990000	65.99
	5	00:01:18.210000	78.21	00:00:08.350000	8.35	00:01:09.860000	69.86
	6	00:01:24.130000	84.13	00:00:08.350000	8.35	00:01:15.780000	75.78
	7	00:01:25.140000	85.14	00:00:08.350000	8.35	00:01:16.790000	76.79
	8	00:01:28.340000	88.34	00:00:08.350000	8.35	00:01:19.990000	79.99
	9	00:01:29.120000	89.12	00:00:08.350000	8.35	00:01:20.770000	80.77
	10	00:01:33.430000	93.43	00:00:08.350000	8.35	00:01:25.080000	85.08
	11	00:01:42	102	00:00:08.350000	8.35	00:01:33.650000	93.65
	12	00:01:44.030000	104.03	00:00:08.350000	8.35	00:01:35.680000	95.68
	13	00:01:47.260000	107.26	00:00:08.350000	8.35	00:01:38.910000	98.91
	14	00:01:52.200000	112.2	00:00:08.350000	8.35	00:01:43.850000	103.85
	15	00:01:53.420000	113.42	00:00:08.350000	8.35	00:01:45.070000	105.07
	16	00:04:05.170000	245.17	00:00:08.350000	8.35	00:03:56.820000	236.82
						Average	84.2662
						SD	48.8515
	Sugar virgin
	Individual	F=Time to feeding (mm:ss.0)	F=Time to feeding (s)	H=Time of host presentation (mm:ss.0)	H=Time of host presentation (s)	ΔF=F-H: Latency to feeding (mm:ss.0)	ΔF=F-H: Latency to feeding (s)
	1	00:00:14.090000	14.09	00:00:07.430000	7.43	00:00:06.660000	6.66
	2	00:00:15.340000	15.34	00:00:07.430000	7.43	00:00:07.910000	7.91
	3	00:00:16.490000	16.49	00:00:07.430000	7.43	00:00:09.060000	9.06
	4	00:00:17.070000	17.07	00:00:07.430000	7.43	00:00:09.640000	9.64
	5	00:00:17.310000	17.31	00:00:07.430000	7.43	00:00:09.880000	9.88
	6	00:00:17.470000	17.47	00:00:07.430000	7.43	00:00:10.040000	10.04
	7	00:00:19.300000	19.3	00:00:07.430000	7.43	00:00:11.870000	11.87
	8	00:00:20.080000	20.08	00:00:07.430000	7.43	00:00:12.650000	12.65
	9	00:00:20.220000	20.22	00:00:07.430000	7.43	00:00:12.790000	12.79
	10	00:00:22.060000	22.06	00:00:07.430000	7.43	00:00:14.630000	14.63
	11	00:00:23.530000	23.53	00:00:07.430000	7.43	00:00:16.100000	16.1
	12	00:00:26.120000	26.12	00:00:07.430000	7.43	00:00:18.690000	18.69
	13	00:00:33.410000	33.41	00:00:07.430000	7.43	00:00:25.980000	25.98
	14	00:00:34.540000	34.54	00:00:07.430000	7.43	00:00:27.110000	27.11
	15	00:00:39.400000	39.4	00:00:07.430000	7.43	00:00:31.970000	31.97
	16	00:00:47.500000	47.5	00:00:07.430000	7.43	00:00:40.070000	40.07
	17	00:00:48.010000	48.01	00:00:07.430000	7.43	00:00:40.580000	40.58
	18	00:00:49.510000	49.51	00:00:07.430000	7.43	00:00:42.080000	42.08
	19	00:00:50.430000	50.43	00:00:07.430000	7.43	00:00:43	43
	20	00:00:53.090000	53.09	00:00:07.430000	7.43	00:00:45.660000	45.66
	21	00:00:56.050000	56.05	00:00:07.430000	7.43	00:00:48.620000	48.62
	22	00:00:56.070000	56.07	00:00:07.430000	7.43	00:00:48.640000	48.64
	23	00:00:56.450000	56.45	00:00:07.430000	7.43	00:00:49.020000	49.02
	24	00:01:01.020000	61.02	00:00:07.430000	7.43	00:00:53.590000	53.59
	25	00:01:01.360000	61.36	00:00:07.430000	7.43	00:00:53.930000	53.93
	26	00:01:05.330000	65.33	00:00:07.430000	7.43	00:00:57.900000	57.9
	27	00:01:22.200000	82.2	00:00:07.430000	7.43	00:01:14.770000	74.77
	28	00:01:24.250000	84.25	00:00:07.430000	7.43	00:01:16.820000	76.82
	29	00:01:28.220000	88.22	00:00:07.430000	7.43	00:01:20.790000	80.79
	30	00:01:28.460000	88.46	00:00:07.430000	7.43	00:01:21.030000	81.03
	31	00:01:45.170000	105.17	00:00:07.430000	7.43	00:01:37.740000	97.74
	32	00:01:48.300000	108.3	00:00:07.430000	7.43	00:01:40.870000	100.87
	33	00:02:26.410000	146.41	00:00:07.430000	7.43	00:02:18.980000	138.98
	34	00:02:37.030000	157.03	00:00:07.430000	7.43	00:02:29.600000	149.6
	35	00:02:57.550000	177.55	00:00:07.430000	7.43	00:02:50.120000	170.12
	36	00:02:59.560000	179.56	00:00:07.430000	7.43	00:02:52.130000	172.13
	37	00:03:02.440000	182.44	00:00:07.430000	7.43	00:02:55.010000	175.01
	38	00:03:08.120000	188.12	00:00:07.430000	7.43	00:03:00.690000	180.69
						Average	59.1216
						SD	53.1325
	Sugar mated
	Individual	F=Time to feeding (mm:ss.0)	F=Time to feeding (s)	H=Time of host presentation (mm:ss.0)	H=Time of host presentation (s)	ΔF=F-H: Latency to feeding (mm:ss.0)	ΔF=F-H: Latency to feeding (s)
	1	00:00:10.300000	10.3	00:00:08.170000	8.17	00:00:02.130000	2.13
	2	00:00:14.240000	14.24	00:00:08.170000	8.17	00:00:06.070000	6.07
	3	00:00:15.230000	15.23	00:00:08.170000	8.17	00:00:07.060000	7.06
	4	00:00:16.520000	16.52	00:00:08.170000	8.17	00:00:08.350000	8.35
	5	00:00:17.240000	17.24	00:00:08.170000	8.17	00:00:09.070000	9.07
	6	00:00:17.240000	17.24	00:00:08.170000	8.17	00:00:09.070000	9.07
	7	00:00:18	18	00:00:08.170000	8.17	00:00:09.830000	9.83
	8	00:00:20.360000	20.36	00:00:08.170000	8.17	00:00:12.190000	12.19
	9	00:00:22.520000	22.52	00:00:08.170000	8.17	00:00:14.350000	14.35
	10	00:00:25.300000	25.3	00:00:08.170000	8.17	00:00:17.130000	17.13
	11	00:00:27.540000	27.54	00:00:08.170000	8.17	00:00:19.370000	19.37
	12	00:00:29.250000	29.25	00:00:08.170000	8.17	00:00:21.080000	21.08
	13	00:00:34.360000	34.36	00:00:08.170000	8.17	00:00:26.190000	26.19
	14	00:00:35.220000	35.22	00:00:08.170000	8.17	00:00:27.050000	27.05
	15	00:00:39.460000	39.46	00:00:08.170000	8.17	00:00:31.290000	31.29
	16	00:00:39.570000	39.57	00:00:08.170000	8.17	00:00:31.400000	31.4
	17	00:00:41.300000	41.3	00:00:08.170000	8.17	00:00:33.130000	33.13
	18	00:00:45.300000	45.3	00:00:08.170000	8.17	00:00:37.130000	37.13
	19	00:00:47.290000	47.29	00:00:08.170000	8.17	00:00:39.120000	39.12
	20	00:00:50.380000	50.38	00:00:08.170000	8.17	00:00:42.210000	42.21
	21	00:01:00.300000	60.3	00:00:08.170000	8.17	00:00:52.130000	52.13
	22	00:01:14.060000	74.06	00:00:08.170000	8.17	00:01:05.890000	65.89
	23	00:01:24.300000	84.3	00:00:08.170000	8.17	00:01:16.130000	76.13
	24	00:01:25.460000	85.46	00:00:08.170000	8.17	00:01:17.290000	77.29
	25	00:01:36.510000	96.51	00:00:08.170000	8.17	00:01:28.340000	88.34
	26	00:02:04.460000	124.46	00:00:08.170000	8.17	00:01:56.290000	116.29
	27	00:02:30.120000	150.12	00:00:08.170000	8.17	00:02:21.950000	141.95
	28	00:03:46.570000	226.57	00:00:08.170000	8.17	00:03:38.400000	218.4
	29	00:04:19.180000	259.18	00:00:08.170000	8.17	00:04:11.010000	251.01
	30	00:04:21.250000	261.25	00:00:08.170000	8.17	00:04:13.080000	253.08
	31	00:04:24.300000	264.3	00:00:08.170000	8.17	00:04:16.130000	256.13
	32	00:04:34.310000	274.31	00:00:08.170000	8.17	00:04:26.140000	266.14
						Average	70.8125
						SD	84.642
	Sugar saline virgin
	Individual	F=Time to feeding (mm:ss.0)	F=Time to feeding (s)	H=Time of host presentation (mm:ss.0)	H=Time of host presentation (s)	ΔF=F-H: Latency to feeding (mm:ss.0)	ΔF=F-H: Latency to feeding (s)
	1	00:00:20.030000	20.03	00:00:08.210000	8.21	00:00:11.820000	11.82
	2	00:00:28.050000	28.05	00:00:08.210000	8.21	00:00:19.840000	19.84
	3	00:00:29.210000	29.21	00:00:08.210000	8.21	00:00:21	21
	4	00:00:39.100000	39.1	00:00:08.210000	8.21	00:00:30.890000	30.89
	5	00:00:39.490000	39.49	00:00:08.210000	8.21	00:00:31.280000	31.28
	6	00:00:40.060000	40.06	00:00:08.210000	8.21	00:00:31.850000	31.85
	7	00:00:45.410000	45.41	00:00:08.210000	8.21	00:00:37.200000	37.2
	8	00:00:50.460000	50.46	00:00:08.210000	8.21	00:00:42.250000	42.25
	9	00:00:54.020000	54.02	00:00:08.210000	8.21	00:00:45.810000	45.81
	10	00:00:56.450000	56.45	00:00:08.210000	8.21	00:00:48.240000	48.24
	11	00:00:58.020000	58.02	00:00:08.210000	8.21	00:00:49.810000	49.81
	12	00:00:59.040000	59.04	00:00:08.210000	8.21	00:00:50.830000	50.83
	13	00:01:00.390000	60.39	00:00:08.210000	8.21	00:00:52.180000	52.18
	14	00:01:03.380000	63.38	00:00:08.210000	8.21	00:00:55.170000	55.17
	15	00:01:03.490000	63.49	00:00:08.210000	8.21	00:00:55.280000	55.28
	16	00:01:04.560000	64.56	00:00:08.210000	8.21	00:00:56.350000	56.35
	17	00:01:09.410000	69.41	00:00:08.210000	8.21	00:01:01.200000	61.2
	18	00:01:32.020000	92.02	00:00:08.210000	8.21	00:01:23.810000	83.81
	19	00:02:01.440000	121.44	00:00:08.210000	8.21	00:01:53.230000	113.23
	20	00:02:02.510000	122.51	00:00:08.210000	8.21	00:01:54.300000	114.3
	21	00:02:05.290000	125.29	00:00:08.210000	8.21	00:01:57.080000	117.08
	22	00:02:28.260000	148.26	00:00:08.210000	8.21	00:02:20.050000	140.05
	23	00:02:32.420000	152.42	00:00:08.210000	8.21	00:02:24.210000	144.21
	24	00:02:43.350000	163.35	00:00:08.210000	8.21	00:02:35.140000	155.14
	25	00:02:47.450000	167.45	00:00:08.210000	8.21	00:02:39.240000	159.24
	26	00:03:18.110000	198.11	00:00:08.210000	8.21	00:03:09.900000	189.9
	27	00:03:35.140000	215.14	00:00:08.210000	8.21	00:03:26.930000	206.93
	28	00:03:57.070000	237.07	00:00:08.210000	8.21	00:03:48.860000	228.86
						Average	84.0625
						SD	61.5161
	Sugar MAG virgin
	Individual	F=Time to feeding (mm:ss.0)	F=Time to feeding (s)	H=Time of host presentation (mm:ss.0)	H=Time of host presentation (s)	ΔF=F-H: Latency to feeding (mm:ss.0)	ΔF=F-H: Latency to feeding (s)
	1	00:00:11.580000	11.58	00:00:08.040000	8.04	00:00:03.540000	3.54
	2	00:00:13.110000	13.11	00:00:08.040000	8.04	00:00:05.070000	5.07
	3	00:00:13.260000	13.26	00:00:08.040000	8.04	00:00:05.220000	5.22
	4	00:00:20.210000	20.21	00:00:08.040000	8.04	00:00:12.170000	12.17
	5	00:00:20.410000	20.41	00:00:08.040000	8.04	00:00:12.370000	12.37
	6	00:00:25	25	00:00:08.040000	8.04	00:00:16.960000	16.96
	7	00:00:30.130000	30.13	00:00:08.040000	8.04	00:00:22.090000	22.09
	8	00:00:32.300000	32.3	00:00:08.040000	8.04	00:00:24.260000	24.26
	9	00:00:41.040000	41.04	00:00:08.040000	8.04	00:00:33	33
	10	00:00:41.370000	41.37	00:00:08.040000	8.04	00:00:33.330000	33.33
	11	00:00:48.380000	48.38	00:00:08.040000	8.04	00:00:40.340000	40.34
	12	00:00:51.400000	51.4	00:00:08.040000	8.04	00:00:43.360000	43.36
	13	00:00:55.110000	55.11	00:00:08.040000	8.04	00:00:47.070000	47.07
	14	00:00:56.330000	56.33	00:00:08.040000	8.04	00:00:48.290000	48.29
	15	00:01:10.540000	70.54	00:00:08.040000	8.04	00:01:02.500000	62.5
	16	00:01:12.390000	72.39	00:00:08.040000	8.04	00:01:04.350000	64.35
	17	00:01:14.370000	74.37	00:00:08.040000	8.04	00:01:06.330000	66.33
	18	00:01:26.410000	86.41	00:00:08.040000	8.04	00:01:18.370000	78.37
	19	00:01:30.030000	90.03	00:00:08.040000	8.04	00:01:21.990000	81.99
	20	00:01:33.500000	93.5	00:00:08.040000	8.04	00:01:25.460000	85.46
	21	00:01:36.190000	96.19	00:00:08.040000	8.04	00:01:28.150000	88.15
	22	00:01:41.330000	101.33	00:00:08.040000	8.04	00:01:33.290000	93.29
	23	00:01:49.550000	109.55	00:00:08.040000	8.04	00:01:41.510000	101.51
	24	00:01:52.350000	112.35	00:00:08.040000	8.04	00:01:44.310000	104.31
	25	00:02:08.460000	128.46	00:00:08.040000	8.04	00:02:00.420000	120.42
	26	00:02:15.380000	135.38	00:00:08.040000	8.04	00:02:07.340000	127.34
	27	00:02:15.390000	135.39	00:00:08.040000	8.04	00:02:07.350000	127.35
	28	00:03:32.020000	212.02	00:00:08.040000	8.04	00:03:23.980000	203.98
	29	00:03:43.350000	223.35	00:00:08.040000	8.04	00:03:35.310000	215.31
	30	00:03:43.570000	223.57	00:00:08.040000	8.04	00:03:35.530000	215.53
	31	00:03:45.130000	225.13	00:00:08.040000	8.04	00:03:37.090000	217.09
	32	00:03:46.300000	226.3	00:00:08.040000	8.04	00:03:38.260000	218.26
	33	00:03:49	229	00:00:08.040000	8.04	00:03:40.960000	220.96
	34	00:03:56.410000	236.41	00:00:08.040000	8.04	00:03:48.370000	228.37
	35	00:04:04.210000	244.21	00:00:08.040000	8.04	00:03:56.170000	236.17
	36	00:04:09	249	00:00:08.040000	8.04	00:04:00.960000	240.96
						Average	98.4742
						SD	80.0168

## Sheet: Fig 4B
	Trials 1–5						Trial 1						Trial 2						Trial 3						Trial 4						Trial 5
		Water		Sugar				Sugar		Water				Sugar		Water				Sugar		Water				Sugar		Water				Sugar		Water
		Virgin (n=120)	Mated (n=109)	Virgin (n=122)	Mated (n=105)			Virgin (n=24)	Mated (n=16)	Virgin (n=24)	Mated (n=22)			Virgin (n=19)	Mated (n=23)	Virgin (n=24)	Mated (n=22)			Virgin (n=25)	Mated (n=23)	Virgin (n=23)	Mated (n=24)			Virgin (n=30)	Mated (n=22)	Virgin (n=25)	Mated (n=20)			Virgin (n=24)	Mated (n=21)	Virgin (n=24)	Mated (n=21)
	Ave. proportion blood-fed	0.67513	0.735541	0.580596	0.650962		Blood-fed	0.375	0.3125	0.583333	0.681818		Blood-fed	0.526316	0.434783	0.791667	0.636364		Blood-fed	0.56	0.73913	0.695652	0.75		Blood-fed	0.733333	0.863636	0.68	0.8		Blood-fed	0.708333	0.904762	0.625	0.809524
	SE	0.0427521	0.0422444	0.0446759	0.0465178		Non-blood-fed	0.625	0.6875	0.416667	0.318182		Non-blood-fed	0.473684	0.565217	0.208333	0.363636		Non-blood-fed	0.44	0.26087	0.304348	0.25		Non-blood-fed	0.266667	0.136364	0.32	0.2		Non-blood-fed	0.291667	0.0952381	0.375	0.190476
		Virgin (n=120)	Mated (n=109)	Virgin (n=122)	Mated (n=105)		Total	1	1	1	1		Total	1	1	1	1		Total	1	1	1	1		Total	1	1	1	1		Total	1	1	1	1
	Blood-fed	81	80	72	70			Virgin (n=24)	Mated (n=16)	Virgin (n=24)	Mated (n=22)			Virgin (n=19)	Mated (n=23)	Virgin (n=24)	Mated (n=22)			Virgin (n=25)	Mated (n=23)	Virgin (n=23)	Mated (n=24)			Virgin (n=30)	Mated (n=22)	Virgin (n=25)	Mated (n=20)			Virgin (n=24)	Mated (n=21)	Virgin (n=24)	Mated (n=21)
	Non-blood-fed	39	29	50	35		Blood-fed	9	5	14	15		Blood-fed	10	10	19	14		Blood-fed	14	17	16	18		Blood-fed	22	19	17	16		Blood-fed	17	19	15	17
	Total	120	109	122	105		Non-blood-fed	15	11	10	7		Non-blood-fed	9	13	5	8		Non-blood-fed	11	6	7	6		Non-blood-fed	8	3	8	4		Non-blood-fed	7	2	9	4
							Total	24	16	24	22		Total	19	23	24	22		Total	25	23	23	24		Total	30	22	25	20		Total	24	21	24	21

## Sheet: S4 Fig
		Trial 1				Trial 2				Trial 3				Trial 4				Trial 5
		Water		Sugar		Water		Sugar		Water		Sugar		Water		Sugar		Water		Sugar
		Virgin (n=24)	Mated (n=22)	Virgin (n=24)	Mated (n=16)	Virgin (n=24)	Mated (n=22)	Virgin (n=19)	Mated (n=23)	Virgin (n=23)	Mated (n=24)	Virgin (n=25)	Mated (n=23)	Virgin (n=25)	Mated (n=20)	Virgin (n=30)	Mated (n=22)	Virgin (n=24)	Mated (n=21)	Virgin (n=24)	Mated (n=21)
	Blood-fed	0.583333	0.681818	0.375	0.3125	0.791667	0.636364	0.526316	0.434783	0.695652	0.75	0.56	0.73913	0.68	0.8	0.733333	0.863636	0.625	0.809524	0.708333	0.904762
	Non-blood-fed	0.416667	0.318182	0.625	0.6875	0.208333	0.363636	0.473684	0.565217	0.304348	0.25	0.44	0.26087	0.32	0.2	0.266667	0.136364	0.375	0.190476	0.291667	0.0952381
	Total	1	1	1	1	1	1	1	1	1	1	1	1	1	1	1	1	1	1	1	1
		Virgin (n=24)	Mated (n=22)	Virgin (n=24)	Mated (n=16)	Virgin (n=24)	Mated (n=22)	Virgin (n=19)	Mated (n=23)	Virgin (n=23)	Mated (n=24)	Virgin (n=25)	Mated (n=23)	Virgin (n=25)	Mated (n=20)	Virgin (n=30)	Mated (n=22)	Virgin (n=24)	Mated (n=21)	Virgin (n=24)	Mated (n=21)
	Blood-fed	14	15	9	5	19	14	10	10	16	18	14	17	17	16	22	19	15	17	17	19
	Non-blood-fed	10	7	15	11	5	8	9	13	7	6	11	6	8	4	8	3	9	4	7	2
	Total	24	22	24	16	24	22	19	23	23	24	25	23	25	20	30	22	24	21	24	21

[truncated: 9 more sheets: Fig 5, S5 Fig, Fig 6A, Figs 6B and S6, S7 Fig A and B, S7 Fig C, Figs S7 D and S8, S8 Fig A, S8 Fig B]
