# Supplementary material for: The impact of mating and sugar feeding on blood-feeding physiology and behavior in the arbovirus vector mosquito Aedes aegypti
Source: PLoS Negl Trop Dis. 2021 Sep 30;15(9):e0009815. doi: 10.1371/journal.pntd.0009815 (PMC8509887; doi:10.1371/journal.pntd.0009815)
Supplement: S1 Table — Values are displayed as average ± SE. For mating and sugar effects, GZLM p-values for each set of experiments are displayed. Abbreviations: BM, blood meal. (XLSX) [file pntd.0009815.s011.xlsx]

## Sheet: Sheet1
		Ave. proportion blood-fed		Treatment	Trial
		Partial	Full
	Bm size	0.02 ± 0.04	0.98 ± 0.01	0.644	0.062
	Feeding avidity: Initial BM, forearm	0.34 ± 0.04	0.66 ± 0.02	0.022	0.085
	Feeding avidity: Initial BM, whole host	0.16 ± 0.05	0.84 ± 0.02	0.117	P<0.0001
	Feeding avidity: Multiple BM, forearm	0.06 ± 0.02	0.94 ± 0.01	0.799	0.003
