# Supplementary material for: The impact of mating and sugar feeding on blood-feeding physiology and behavior in the arbovirus vector mosquito Aedes aegypti
Source: PLoS Negl Trop Dis. 2021 Sep 30;15(9):e0009815. doi: 10.1371/journal.pntd.0009815 (PMC8509887; doi:10.1371/journal.pntd.0009815)
Supplement: S2 Table — All treatments have minimum n = 27. Values are displayed as average ± SD. (XLSX) [file pntd.0009815.s012.xlsx]

## Sheet: Sheet1
	Treatment	Femur width (μm)	Engorgement (ISD/FW)		Accuracy
			Hand-measured	Digitally-measured
	Small (6 d PE)	116.60 ± 7.50	6.62 ± 0.49	6.72 ± 0.61	0.95 ± 0.08
	Normal sized (6 d PE)	161.20 ± 12.50	6.52 ± 0.68	6.19 ± 0.73	1.03 ± 0.09
	Normal sized (20 d PE)	161.00 ± 6.80	5.65 ± 0.84	5.58 ± 0.77	0.99 ± 0.07
				Total:	0.98 ± 0.09
